# Supplementary material for: Metabolic Regulation as a Consequence of Anaerobic 5-Methylthioadenosine Recycling in Rhodospirillum rubrum
Source: mBio. 2016 Jul 12;7(4):e00855-16. doi: 10.1128/mBio.00855-16 (PMC4958253; doi:10.1128/mBio.00855-16)
Supplement: Table S1 — Proteins observed to change in abundance level in response to MTA. NSAF is the normalized spectral abundance factor. Av. Adj. NSAF is the average of the NSAFs from the 4 technical replicates for MTA- and sulfate-fed cells. [file mbo003162887st1.xlsx]

## Sheet: Supplemental Table 1
Supplemental Table 1: Proteins that change in abundance in response to MTA
Proteins that are uniquely observed in MTA-fed cells
Proteins that increase in abundance in MTA-fed cells versus sulfate-fed cells
Proteins that decrease in abundance in MTA-fed cells versus sulfate-fed cells
Proteins that are uniquely observed in sulfate-fed cells
			Raw Spectral Counts
Gene ID	Locus ID	Protein Accession. No.	MTA_1	MTA_2	MTA_3	MTA_4	SO4_1	SO4_2	SO4_3	SO4_4	Av.Adj.NSAFMTA-Av.AdjNSAFSO4	P value	Benjamini Hochberg (BH)	Significant (< 0.05 BH)	Up-Down in MTA	Fold Change	Cellular Localization	Function	Functional category
Rru_A0016	Rrub_ATCC_11170:637824086	YP_425108	2	8		2	8	7	9	10	-15.4788	0.0182555	0.021559	YES	DOWN	-1.80926	Cytoplasmic	3-beta-hydroxy-delta(5)-steroid dehydrogenase	Carbohydrate transport and metabolism
Rru_A0018	Rrub_ATCC_11170:637824088	YP_425110		2			8	5	11	7	-12.9099	0.0010684	0.00109615	YES	DOWN	-4.23451	Cytoplasmic	Glutamate synthase, NADH/NADPH, small subunit 2	Amino acid transport and metabolism
Rru_A0019	Rrub_ATCC_11170:637824089	YP_425111					9	8	6	10	-4.76434	0.00383692	0.00407588	YES	DOWN	-9.93814	Cytoplasmic	Glutamate synthase (ferredoxin)	Amino acid transport and metabolism
Rru_A0020	Rrub_ATCC_11170:637824090	YP_425112	7	7	3	5					23.8109	0.00762335	0.00838904	YES	UP	8.83657	Cytoplasmic	Glutathione peroxidase	Post translational modification and protein turnover chaperones
Rru_A0052	Rrub_ATCC_11170:637824122	YP_425144					6	8	5	5	-8.13992	0.0138633	0.0160438	YES	DOWN	-9.50843	Cytoplasmic	Biotin carboxylase	Lipid transport and metabolism
Rru_A0059	Rrub_ATCC_11170:637824129	YP_425151	5	6	5	5	9	6	9	13	-12.0589	0.0224886	0.0270692	YES	DOWN	-1.03087	Cytoplasmic	4-hydroxy-3-methylbut-2-enyl diphosphate reductase	Lipid transport and metabolism
Rru_A0072	Rrub_ATCC_11170:637824142	YP_425164	28	34	22	20	78	30	71	47	-46.4058	0.0358915	0.0454242	YES	DOWN	-1.33199	Cytoplasmic	chaperone protein Hsp90	Post translational modification and protein turnover chaperones
Rru_A0073	Rrub_ATCC_11170:637824143	YP_425165	41	51	43	49	68	57	58	71	-171.076	0.00653685	0.00713587	YES	DOWN	-0.709971	Cytoplasmic	ribosomal subunit interface protein, putative	None
Rru_A0074	Rrub_ATCC_11170:637824144	YP_425166	5	11	8	9	24	13	18	33	-12.0138	0.0246516	0.0299612	YES	DOWN	-1.63784	Cytoplasmic	Helicase-like	Replication, recombination and repair
Rru_A0092	Rrub_ATCC_11170:637824162	YP_425184	9	6	6	8	54	56	41	41	-87.9362	0.00941143	0.0105343	YES	DOWN	-2.99563	Periplasmic	extracellular solute-binding protein, family 1	Carbohydrate transport and metabolism
Rru_A0104	Rrub_ATCC_11170:637824175	YP_425196	8	13	4	6	82	29	53	48	-22.7102	0.0207639	0.024834	YES	DOWN	-3.0217	Unknown	Alpha-2-macroglobulin-like protein	General function prediction
Rru_A0134	Rrub_ATCC_11170:637824206	YP_425226	6	12	5	6	30	48	31	54	-62.3047	0.016605	0.019472	YES	DOWN	-2.77549	Cytoplasmic	Succinic semialdehyde dehydrogenase	Energy production and conversion
Rru_A0161	Rrub_ATCC_11170:637824233	YP_425253	36	54	21	52	167	224	271	266	-1655.41	0.00203962	0.00212307	YES	DOWN	-2.77771	Cytoplasmic	Chaperonin Cpn10	Post translational modification and protein turnover chaperones
Rru_A0217	Rrub_ATCC_11170:637824295	YP_425309	7	13	4	4	15	11	19	17	-25.2852	0.00485124	0.00522361	YES	DOWN	-1.38868	Cytoplasmic	Citrate lyase	Carbohydrate transport and metabolism
Rru_A0218	Rrub_ATCC_11170:637824296	YP_425310		4		2	4	4	5	9	-11.4958	0.0177902	0.0209765	YES	DOWN	-2.18463	Cytoplasmic	Acetyl-CoA carboxylase	Lipid transport and metabolism
Rru_A0221	Rrub_ATCC_11170:637824299	YP_425313	30	39	36	52	59	46	69	77	-63.2578	0.00113175	0.00116274	YES	DOWN	-0.903632	Cytoplasmic	Phosphoglycerate kinase	Carbohydrate transport and metabolism
Rru_A0222	Rrub_ATCC_11170:637824300	YP_425314	41	35	28	34	87	134	104	143	-232.454	0.0140083	0.0162241	YES	DOWN	-2.02287	Cytoplasmic	Glyceraldehyde-3-phosphate dehydrogenase, type I	Carbohydrate transport and metabolism
Rru_A0243	Rrub_ATCC_11170:637824321	YP_425335	3	5		2	9	9	12	14	-17.0213	0.000291084	0.000295214	YES	DOWN	-2.4226	Cytoplasmic	tRNA/rRNA cytosine-C5-methylase	Translation of ribosomal structure and biogenesis
Rru_A0261	Rrub_ATCC_11170:637824340	YP_425353					5	4	6	6	-14.9221	8.96493e-05	9.04934e-05	YES	DOWN	-9.25566	Cytoplasmic	hypothetical protein	None
Rru_A0268	Rrub_ATCC_11170:637824348	YP_425360	24	19	13	13	10		4		53.5783	0.0136399	0.015761	YES	UP	2.09868	Cytoplasmic	Molybdopterin binding domain	Coenzyme transport and metabolism
Rru_A0274	Rrub_ATCC_11170:637824354	YP_425366	22	27	16	26	79	104	72	115	-167.258	0.0118008	0.01347	YES	DOWN	-2.30154	Cytoplasmic	Acetyl-CoA C-acetyltransferase	Lipid transport and metabolism
Rru_A0276	Rrub_ATCC_11170:637824356	YP_425368	27	29	28	31	9	4	11	7	73.0609	3.37795e-05	3.38924e-05	YES	UP	1.69373	Unknown	Polyhydroxyalkanoate synthesis repressor PhaR	Unknown Function
Rru_A0288	Rrub_ATCC_11170:637824368	YP_425380	30	38	20	35	14	10	19	13	37.8766	0.00809906	0.00893217	YES	UP	0.899217	Cytoplasmic	2,5-didehydrogluconate reductase	General function prediction
Rru_A0292	Rrub_ATCC_11170:637824372	YP_425384	44	28	23	34	10	5	14	10	154.819	0.0118784	0.0135688	YES	UP	1.52542	Cytoplasmic	Integration host factor, beta subunit	Replication, recombination and repair
Rru_A0293	Rrub_ATCC_11170:637824373	YP_425385	36	28	21	27	44	28	56	38	-25.9884	0.0110996	0.0125739	YES	DOWN	-0.78475	Cytoplasmic	Ribosomal protein S1	Translation of ribosomal structure and biogenesis
Rru_A0294	Rrub_ATCC_11170:637824374	YP_425386	8	14	4	9			3	4	22.9904	0.0231598	0.0279669	YES	UP	2.16703	Cytoplasmic	Cytidylate kinase	Nucleotide transport and metabolism
Rru_A0295	Rrub_ATCC_11170:637824375	YP_425387	14	16	9	17	16	18	16	24	-13.3136	0.0352228	0.0443908	YES	DOWN	-0.668188	Cytoplasmic Membrane	3-phosphoshikimate 1-carboxyvinyltransferase	Amino acid transport and metabolism
Rru_A0362	Rrub_ATCC_11170:637824445	YP_425454	2	5	3		9	7	8	10	-20.3013	0.00142525	0.00147234	YES	DOWN	-1.9833	Unknown	Cytochrome c1	Energy production and conversion
Rru_A0369	Rrub_ATCC_11170:637824452	YP_425461	5	8	6	6	14	12	11	19	-22.6172	0.0105701	0.0119471	YES	DOWN	-1.40512	Unknown	ATPase associated with various cellular activities, AAA_3	General function prediction
Rru_A0373	Rrub_ATCC_11170:637824456	YP_425465	4	8	3	7					19.5958	0.0117252	0.0133735	YES	UP	8.82142	Unknown	flavodoxin/nitric oxide synthase	General function prediction
Rru_A0395	Rrub_ATCC_11170:637824479	YP_425487	101	109	91	122	263	209	329	279	-502.421	8.36842e-05	8.44153e-05	YES	DOWN	-1.58038	Outer Membrane	PpiC-type peptidyl-prolyl cis-trans isomerase	Post translational modification and protein turnover chaperones
Rru_A0411	Rrub_ATCC_11170:637824495	YP_425503	7	9	5	8	20	30	23	15	-73.9573	0.0376808	0.0480534	YES	DOWN	-1.89758	Cytoplasmic	Ribosomal protein L9	Translation of ribosomal structure and biogenesis
Rru_A0415	Rrub_ATCC_11170:637824499	YP_425507	15	22	11	14	33	14	44	33	-47.3926	0.0304657	0.0378551	YES	DOWN	-1.20608	Cytoplasmic	Malonyl CoA-acyl carrier protein transacylase	Lipid transport and metabolism
Rru_A0416	Rrub_ATCC_11170:637824500	YP_425508	20	19	8	20	28	21	25	28	-40.9101	0.00575069	0.00625945	YES	DOWN	-0.868611	Cytoplasmic	3-oxoacyl-(acyl-carrier-protein) reductase	Lipid transport and metabolism
Rru_A0417	Rrub_ATCC_11170:637824501	YP_425509	22	16	26	31	69	51	84	40	-455.838	0.0110572	0.012507	YES	DOWN	-1.57845	Cytoplasmic	Acyl carrier protein (ACP)	Lipid transport and metabolism
Rru_A0420	Rrub_ATCC_11170:637824504	YP_425512	9	9	5	8	5	2	3	2	23.2895	0.00993249	0.0111592	YES	UP	1.11621	Cytoplasmic	hypothetical protein	None
Rru_A0425	Rrub_ATCC_11170:637824509	YP_425517	7	6	6	7				4	34.3564	0.0128978	0.014835	YES	UP	2.5414	Unknown	hypothetical protein	None
Rru_A0426	Rrub_ATCC_11170:637824510	YP_425518	30	53	28	56		5	7	28	193.6	0.0163741	0.0191862	YES	UP	1.85182	Unknown	hypothetical protein	None
Rru_A0428	Rrub_ATCC_11170:637824512	YP_425520	6	5	8	7	2		4		12.3983	0.0113402	0.012866	YES	UP	2.00315	Cytoplasmic	hypothetical protein	Unknown Function
Rru_A0435	Rrub_ATCC_11170:637824519	YP_425527		4	3	3	22	14	17	18	-23.0754	0.000595842	0.000608408	YES	DOWN	-3.06621	Cytoplasmic	Acyl-CoA dehydrogenase	Lipid transport and metabolism
Rru_A0447	Rrub_ATCC_11170:637824531	YP_425539	4	8	9	9	4	2	3		14.1218	0.0269254	0.0329919	YES	UP	1.48932	Unknown	AMMECR1	Unknown Function
Rru_A0476	Rrub_ATCC_11170:637824560	YP_425568	8	13	4	16					38.5691	0.0224808	0.0270382	YES	UP	9.7085	Cytoplasmic	OsmC-like protein	Post translational modification and protein turnover chaperones
Rru_A0480	Rrub_ATCC_11170:637824565	YP_425572			2	3	77	91	60	96	-1142.93	0.00614007	0.00668813	YES	DOWN	-6.24739	Unknown	hypothetical protein	None
Rru_A0500	Rrub_ATCC_11170:637824585	YP_425592	14	27	16	13	34	26	35	24	-35.4797	0.00522417	0.00564948	YES	DOWN	-1.0089	Unknown	extracellular solute-binding protein, family 1	Inorganic ion transport and metabolism
Rru_A0513	Rrub_ATCC_11170:637824597	YP_425604	5	7	2	3					25.3895	0.0245476	0.0298107	YES	UP	8.45668	Unknown	Protein of unknown function DUF952	Unknown Function
Rru_A0542	Rrub_ATCC_11170:637824626	YP_425633	24	37	15	22	11	9	4	4	99.4191	0.0173668	0.0204292	YES	UP	1.48464	Cytoplasmic	Surface presentation of antigens (SPOA) protein	Cell Motility
Rru_A0544	Rrub_ATCC_11170:637824628	YP_425635	26	34	21	29	8	4	5	7	44.0005	0.000137547	0.000139311	YES	UP	1.95196	Cytoplasmic	Flagellar motor switch protein FliG	Cell Motility
Rru_A0545	Rrub_ATCC_11170:637824629	YP_425636	3	4	4	5					5.35118	0.00190774	0.0019803	YES	UP	8.39759	Cytoplasmic	Flagellar FliF M-ring protein	Cell Motility
Rru_A0568	Rrub_ATCC_11170:637824652	YP_425659	2	5		2	7	6	11	4	-6.73055	0.0162357	0.0189944	YES	DOWN	-1.92993	Unknown	chemotaxis sensory transducer	Cell Motility
Rru_A0592	Rrub_ATCC_11170:637824676	YP_425683	6	7	5	8	105	62	59	62	-107.288	0.011283	0.0127914	YES	DOWN	-3.73152	Periplasmic	extracellular solute-binding protein, family 5	Amino acid transport and metabolism
Rru_A0595	Rrub_ATCC_11170:637824679	YP_425686	18	20	10	16	30	34	35	44	-29.5759	0.0020726	0.00216039	YES	DOWN	-1.41879	Cytoplasmic	transketolase	Carbohydrate transport and metabolism
Rru_A0596	Rrub_ATCC_11170:637824680	YP_425687	41	34	30	44	77	111	90	138	-180.755	0.0161616	0.018893	YES	DOWN	-1.73816	Cytoplasmic	Fructose-bisphosphate aldolase, class II, Calvin cycle subtype	Carbohydrate transport and metabolism
Rru_A0598	Rrub_ATCC_11170:637824682	YP_425689	13	29	15	20	35	24	29	41	-40.5983	0.00648556	0.00707473	YES	DOWN	-0.993086	Cytoplasmic Membrane	phosphate ABC transporter, periplasmic binding protein	Inorganic ion transport and metabolism
Rru_A0610	Rrub_ATCC_11170:637824694	YP_425701	57	82	61	72	31	19	34	22	72.07	0.000386903	0.000393189	YES	UP	1.13217	Cytoplasmic	hypothetical protein	Unknown Function
Rru_A0617	Rrub_ATCC_11170:637824701	YP_425708	10	14	3	9	61	90	40	61	-196.799	0.0310806	0.0387154	YES	DOWN	-3.14175	Unknown	Photosynthetic reaction center, H-chain	None
Rru_A0637	Rrub_ATCC_11170:637824721	YP_425728	13	14	12	9	28	27	37	20	-120.972	0.00844947	0.00936681	YES	DOWN	-1.45303	Unknown	hypothetical protein	None
Rru_A0643	Rrub_ATCC_11170:637824727	YP_425734	13	19	15	11	2	4		4	33.0788	0.00239298	0.00250654	YES	UP	2.2179	Cytoplasmic	Protein of unknown function DUF152	Unknown Function
Rru_A0689	Rrub_ATCC_11170:637824774	YP_425780	3	5	5	7				2	7.11719	0.00410141	0.00436921	YES	UP	3.14102	Cytoplasmic	Cysteine--tRNA ligase	Translation of ribosomal structure and biogenesis
Rru_A0701	Rrub_ATCC_11170:637824786	YP_425792	11	15	13	16	30	34	26	45	-95.7418	0.0148661	0.0173245	YES	DOWN	-1.55012	Cytoplasmic	Ribosomal protein S4	Translation of ribosomal structure and biogenesis
Rru_A0704	Rrub_ATCC_11170:637824789	YP_425795	94	112	51	72	5	5	2		221.433	0.00528918	0.00572804	YES	UP	4.42225	Periplasmic	Molybdenum ABC transporter, periplasmic binding protein	Inorganic ion transport and metabolism
Rru_A0712	Rrub_ATCC_11170:637824797	YP_425803	41	65	35	48	13	18	8	28	99.6952	0.00873308	0.00970271	YES	UP	1.21733	Unknown	Transcriptional Regulator, XRE family	None
Rru_A0738	Rrub_ATCC_11170:637824823	YP_425829	4	4	3	6	6	4	7	9	-27.8054	0.0254806	0.0310441	YES	DOWN	-0.838047	Unknown	Glutaredoxin, GrxC	Post translational modification and protein turnover chaperones
Rru_A0750	Rrub_ATCC_11170:637824835	YP_425841	7	12	11	11	7	5	5	4	8.34986	0.035646	0.0450755	YES	UP	0.712595	Cytoplasmic	Peptide chain release factor 1	Translation of ribosomal structure and biogenesis
Rru_A0753	Rrub_ATCC_11170:637824838	YP_425844	6	21	15	12	17	17	26	21	-8.62823	0.0353362	0.0446462	YES	DOWN	-0.810607	Cytoplasmic	Chaperone clpB	Post translational modification and protein turnover chaperones
Rru_A0759	Rrub_ATCC_11170:637824844	YP_425850					5	6	6	5	-16.0237	0.0021892	0.00228511	YES	DOWN	-9.35349	Cytoplasmic	Aldo/keto reductase	Energy production and conversion
Rru_A0774	Rrub_ATCC_11170:637824865	YP_425865	98	79	132	141	8	6	10	21	169.781	0.00816802	0.00901485	YES	UP	3.13616	Cytoplasmic	O-acetylhomoserine/O-acetylserine sulfhydrylase	Amino acid transport and metabolism
Rru_A0775	Rrub_ATCC_11170:637824866	YP_425866	44	42	60	65				6	110.82	0.00354521	0.00375802	YES	UP	4.98944	Cytoplasmic	2OG-Fe(II) oxygenase	General function prediction
Rru_A0778	Rrub_ATCC_11170:637824869	YP_425869	24	25	24	27		7		5	58.2839	0.001515	0.00156721	YES	UP	2.6924	Cytoplasmic Membrane	Lipoprotein YaeC	Inorganic ion transport and metabolism
Rru_A0779	Rrub_ATCC_11170:637824870	YP_425870	37	40	47	56				2	93.9951	0.00198399	0.00206373	YES	UP	6.31771	Periplasmic	extracellular solute-binding protein, family 3	Amino acid transport and metabolism
Rru_A0784	Rrub_ATCC_11170:637824875	YP_425875	79	104	177	175	4	3	14	12	210.783	0.0207388	0.0247842	YES	UP	3.87555	Cytoplasmic	O-acetylhomoserine/O-acetylserine sulfhydrylase	Amino acid transport and metabolism
Rru_A0785	Rrub_ATCC_11170:637824876	YP_425876	4	3	2	3					7.06735	0.00416411	0.00444231	YES	UP	7.97523	Cytoplasmic	Transcriptional Regulator, LysR family	Transcription
Rru_A0786	Rrub_ATCC_11170:637824877	YP_425877	19	18	19	34					42.2938	0.0066341	0.00724729	YES	UP	10.878	Cytoplasmic	Cystathionine gamma-synthase	Amino acid transport and metabolism
Rru_A0788	Rrub_ATCC_11170:637824879	YP_425879	12	9	6	6					17.3173	0.0100859	0.0113486	YES	UP	9.43909	Cytoplasmic Membrane	ABC transporter component	Inorganic ion transport and metabolism
Rru_A0791	Rrub_ATCC_11170:637824882	YP_425882	969	931	827	965	10	4	15	10	2567.72	3.59375e-05	3.61059e-05	YES	UP	6.3807	Cytoplasmic Membrane	NLPA lipoprotein	Inorganic ion transport and metabolism
Rru_A0795	Rrub_ATCC_11170:637824886	YP_425886	15	25	6	12					35.8249	0.0273233	0.0335342	YES	UP	10.2165	Unknown	Nitrogenase iron protein	Inorganic ion transport and metabolism
Rru_A0799	Rrub_ATCC_11170:637824890	YP_425890	5	13	4	6					9.4944	0.030912	0.0384734	YES	UP	9.1697	Periplasmic	extracellular solute-binding protein, family 5	Amino acid transport and metabolism
Rru_A0823	Rrub_ATCC_11170:637824912	YP_425912	5	8	4		44	17	46	22	-80.6497	0.0198047	0.0235367	YES	DOWN	-3.12039	Cytoplasmic	Cupin region	Unknown Function
Rru_A0869	Rrub_ATCC_11170:637824957	YP_425957			3		15	25	14	13	-53.2455	0.0274406	0.0337056	YES	DOWN	-4.57455	Unknown	hypothetical protein	None
Rru_A0874	Rrub_ATCC_11170:637824962	YP_425962					7	2	4	3	-34.4031	0.0336405	0.0421137	YES	DOWN	-8.86217	Unknown	hypothetical protein	None
Rru_A0892	Rrub_ATCC_11170:637824980	YP_425980		5		3	8	6	7	6	-10.8031	0.00634827	0.00691994	YES	DOWN	-2.09077	Cytoplasmic	stress protein	General function prediction
Rru_A0894	Rrub_ATCC_11170:637824982	YP_425982	907	797	944	933	975	830	1465	1296	-1622.68	0.0120527	0.013789	YES	DOWN	-0.554116	Cytoplasmic	stress protein	Signal transduction mechanisms
Rru_A0944	Rrub_ATCC_11170:637825032	YP_426032	5	7	4	3	17	14	14	19	-15.7375	0.000585844	0.000597792	YES	DOWN	-1.99629	Cytoplasmic	Cell division protein FtsZ	Cell cycle control, cell division and chromosome partitioning
Rru_A0959	Rrub_ATCC_11170:637825047	YP_426047	17	18	16	27	5	3	7	5	64.7528	0.0041944	0.004481	YES	UP	1.74787	Cytoplasmic	MraZ protein	Unknown Function
Rru_A1001	Rrub_ATCC_11170:637825090	YP_426089		2			7	6	5	12	-23.1198	0.0121053	0.0138703	YES	DOWN	-4.21511	Cytoplasmic Membrane	ABC transporter component	Amino acid transport and metabolism
Rru_A1004	Rrub_ATCC_11170:637825093	YP_426092	339	267	278	260	852	582	903	532	-1201.99	0.00708778	0.00776552	YES	DOWN	-1.54822	Periplasmic	Lysine-arginine-ornithine-binding periplasmic protein	Amino acid transport and metabolism
Rru_A1022	Rrub_ATCC_11170:637825111	YP_426110	23	23	16	24	13	10	7	7	31.1438	0.0100786	0.0113318	YES	UP	0.933701	Unknown	hypothetical protein	None
Rru_A1046	Rrub_ATCC_11170:637825135	YP_426134	2	3			20	41	27	66	-51.8669	0.0328836	0.0410294	YES	DOWN	-5.23639	Cytoplasmic	AMP-dependent synthetase and ligase	Lipid transport and metabolism
Rru_A1047	Rrub_ATCC_11170:637825136	YP_426135	5	7	4	4	19	19	18	41	-47.2759	0.0280139	0.0345513	YES	DOWN	-2.51364	Cytoplasmic	6-phosphofructokinase	Carbohydrate transport and metabolism
Rru_A1066	Rrub_ATCC_11170:637825155	YP_426154	9	13	13	16					36.0256	0.00269144	0.00282507	YES	UP	10.0677	Cytoplasmic Membrane	ABC transporter component	Defense mechanisms
Rru_A1067	Rrub_ATCC_11170:637825156	YP_426155	6	16	13	11					36.4616	0.0120953	0.0138483	YES	UP	9.92152	Cytoplasmic	Cobalamin synthesis protein/P47K	Transcription
Rru_A1068	Rrub_ATCC_11170:637825157	YP_426156	9	18	11	18					25.9243	0.00513933	0.00554974	YES	UP	10.1834	Cytoplasmic	Aminotransferase, class V	Amino acid transport and metabolism
Rru_A1070	Rrub_ATCC_11170:637825159	YP_426158	6	7	6	3	17	12	11	8	-41.744	0.0351826	0.0443029	YES	DOWN	-1.37061	Cytoplasmic	Heat shock protein Hsp20	Post translational modification and protein turnover chaperones
Rru_A1094	Rrub_ATCC_11170:637825183	YP_426182	88	87	50	79	107	63	150	128	-88.9301	0.0257917	0.0314487	YES	DOWN	-0.773783	Periplasmic	TolB protein	Intracellular trafficking, secretion and vesicular transport
Rru_A1095	Rrub_ATCC_11170:637825184	YP_426183	108	123	108	148	167	161	262	215	-518.239	0.00239025	0.00250193	YES	DOWN	-0.950191	Outer Membrane	OmpA/MotB	Cell wall membrane and envelope biogenesis
Rru_A1101	Rrub_ATCC_11170:637825190	YP_426189	41	46	32	29	47	38	72	48	-24.1245	0.0145131	0.0168608	YES	DOWN	-0.685589	Unknown	hypothetical protein	None
Rru_A1106	Rrub_ATCC_11170:637825195	YP_426194	11	17	15	14	20	13	22	26	-15.8139	0.0145304	0.016894	YES	DOWN	-0.716581	Cytoplasmic	Adenylosuccinate synthase	Nucleotide transport and metabolism
Rru_A1116	Rrub_ATCC_11170:637825205	YP_426204	5	8	5	4					21.99	0.00572728	0.00622494	YES	UP	8.85301	Cytoplasmic	Transcriptional Regulator, TetR family	None
Rru_A1117	Rrub_ATCC_11170:637825206	YP_426205	45	59	38	51					96.2224	0.000330595	0.000335739	YES	UP	11.9758	Cytoplasmic Membrane	Secretion protein HlyD	Cell wall membrane and envelope biogenesis
Rru_A1118	Rrub_ATCC_11170:637825207	YP_426206	4	4	3	4					2.61636	8.98359e-05	9.07427e-05	YES	UP	8.29861	Cytoplasmic Membrane	Hydrophobe/amphiphile efflux-1 HAE1	Defense mechanisms
Rru_A1142	Rrub_ATCC_11170:637825231	YP_426230	2				6	2	3	4	-6.59109	0.0204004	0.024341	YES	DOWN	-3.09127	Cytoplasmic	Glycine hydroxymethyltransferase	Amino acid transport and metabolism
Rru_A1184	Rrub_ATCC_11170:637825273	YP_426272	3	5	3	5	6	4	7	6	-4.00943	0.00293293	0.00308503	YES	DOWN	-0.758881	Cytoplasmic Membrane	Signal recognition particle protein	Intracellular trafficking, secretion and vesicular transport
Rru_A1190	Rrub_ATCC_11170:637825279	YP_426278	7	10	6	8	2				25.2416	0.000134502	0.000136135	YES	UP	3.66439	Cytoplasmic	3-isopropylmalate dehydratase small subunit region	Amino acid transport and metabolism
Rru_A1200	Rrub_ATCC_11170:637825289	YP_426288		2			5	6	4	4	-12.8935	0.00722583	0.00793415	YES	DOWN	-3.59947	Cytoplasmic	Citrate lyase	Carbohydrate transport and metabolism
Rru_A1201	Rrub_ATCC_11170:637825290	YP_426289				2	9	12	4	11	-22.0401	0.0263959	0.0322378	YES	DOWN	-4.52657	Cytoplasmic	MaoC-like dehydratase	Lipid transport and metabolism
Rru_A1210	Rrub_ATCC_11170:637825299	YP_426298	23	29	24	30	108	126	92	109	-242.295	0.00897133	0.00997479	YES	DOWN	-2.30789	Cytoplasmic	Malate dehydrogenase, NAD-dependent	Energy production and conversion
Rru_A1218	Rrub_ATCC_11170:637825307	YP_426306	135	147	96	99	257	183	490	249	-714.517	0.0307944	0.0382953	YES	DOWN	-1.50665	Cytoplasmic Membrane	phage shock protein A, PspA	Transcription
Rru_A1238	Rrub_ATCC_11170:637825327	YP_426326	16	21	15	26	8		9	2	24.2112	0.00455703	0.00488928	YES	UP	1.86804	Unknown	Gamma-glutamyl phosphate reductase GPR	Amino acid transport and metabolism
Rru_A1240	Rrub_ATCC_11170:637825329	YP_426328	3	7	5	4			2		7.9725	0.00694599	0.00759354	YES	UP	3.15932	Cytoplasmic	GTP-binding protein	General function prediction
Rru_A1262	Rrub_ATCC_11170:637825352	YP_426350	13	14	11	18	61	52	55	57	-91.8069	0.000508132	0.000517791	YES	DOWN	-2.26178	Unknown	extracellular solute-binding protein, family 1	Carbohydrate transport and metabolism
Rru_A1306	Rrub_ATCC_11170:637825396	YP_426394		2			10	18	6	15	-38.8795	0.0362051	0.0458598	YES	DOWN	-4.9845	Cytoplasmic	Short-chain dehydrogenase/reductase SDR	Lipid transport and metabolism
Rru_A1308	Rrub_ATCC_11170:637825398	YP_426396					22	22	30	19	-33.9209	0.00148437	0.00153447	YES	DOWN	-11.4145	Cytoplasmic	Acyl-CoA dehydrogenase	Lipid transport and metabolism
Rru_A1309	Rrub_ATCC_11170:637825399	YP_426397			3		21	24	16	26	-24.0733	0.00477636	0.00513194	YES	DOWN	-4.91938	Unknown	acetoacetyl-CoA reductase	Lipid transport and metabolism
Rru_A1310	Rrub_ATCC_11170:637825400	YP_426398			2	3	24	23	15	27	-49.2987	0.00559694	0.00607888	YES	DOWN	-4.37989	Cytoplasmic	Acetyl-CoA C-acyltransferase	Lipid transport and metabolism
Rru_A1312	Rrub_ATCC_11170:637825402	YP_426400				2	9	3	4	6	-7.81545	0.0250449	0.0304885	YES	DOWN	-3.75398	Cytoplasmic	AMP-dependent synthetase and ligase	Lipid transport and metabolism
Rru_A1313	Rrub_ATCC_11170:637825403	YP_426401	10	13	15	19	108	68	68	66	-133.957	0.00932253	0.0104115	YES	DOWN	-2.69032	Outer Membrane	Membrane protein involved in aromatic hydrocarbon degradation	Lipid transport and metabolism
Rru_A1328	Rrub_ATCC_11170:637825418	YP_426416	3	5	2	4			2		31.0725	0.00716598	0.00786267	YES	UP	2.69086	Cytoplasmic	Biotin/lipoyl attachment	Lipid transport and metabolism
Rru_A1334	Rrub_ATCC_11170:637825424	YP_426422	11	11	9	12					53.389	3.53235e-05	3.54653e-05	YES	UP	9.81707	Cytoplasmic	Ribose 5-phosphate isomerase B	Carbohydrate transport and metabolism
Rru_A1336	Rrub_ATCC_11170:637825426	YP_426424	190	198	310	367	23	10	7	13	559.262	0.0116817	0.0133037	YES	UP	4.08437	Periplasmic	Periplasmic binding protein/LacI transcriptional regulator	Carbohydrate transport and metabolism
Rru_A1340	Rrub_ATCC_11170:637825430	YP_426428	18	18	12	14				3	32.2504	0.000134171	0.000135708	YES	UP	4.19491	Cytoplasmic	Glycerone kinase	Carbohydrate transport and metabolism
Rru_A1341	Rrub_ATCC_11170:637825431	YP_426429	21	16	14	14	4			3	49.4338	0.000849869	0.000870753	YES	UP	3.00409	Unknown	Dak phosphatase	Carbohydrate transport and metabolism
Rru_A1352	Rrub_ATCC_11170:637825442	YP_426440	10	17	12	12				3	139.092	0.000491068	0.000500064	YES	UP	3.91508	Unknown	hypothetical protein	None
Rru_A1360	Rrub_ATCC_11170:637825450	YP_426448	2	6	2	2	10	5	11	5	-20.7691	0.0224974	0.0271015	YES	DOWN	-1.60938	Unknown	Dak phosphatase	Carbohydrate transport and metabolism
Rru_A1361	Rrub_ATCC_11170:637825451	YP_426449	11	12	8	10	14	10	23	21	-20.6426	0.028046	0.0346193	YES	DOWN	-0.936017	Cytoplasmic	Glycerone kinase	Carbohydrate transport and metabolism
Rru_A1362	Rrub_ATCC_11170:637825452	YP_426450	3	4		3	4	4	8	9	-11.9001	0.0198428	0.0236006	YES	DOWN	-1.58199	Cytoplasmic	Xylose isomerase-like TIM barrel	Carbohydrate transport and metabolism
Rru_A1365	Rrub_ATCC_11170:637825455	YP_426453	91	92	65	86	206	264	192	260	-457.915	0.0130905	0.0150796	YES	DOWN	-1.7361	Periplasmic	ribose ABC transporter, periplasmic binding protein	Carbohydrate transport and metabolism
Rru_A1418	Rrub_ATCC_11170:637825508	YP_426506	62	70	52	78	93	101	111	98	-214.692	0.00363669	0.00385771	YES	DOWN	-0.877103	Cytoplasmic	Alkyl hydroperoxide reductase/ Thiol specific antioxidant/ Mal allergen	Post translational modification and protein turnover chaperones
Rru_A1476	Rrub_ATCC_11170:637825566	YP_426564	11	17	13	10	3	2	6		61.1585	0.00315824	0.00332668	YES	UP	2.01083	Unknown	PhnA protein	Inorganic ion transport and metabolism
Rru_A1501	Rrub_ATCC_11170:637825591	YP_426589		3	2	5	7	3	8	12	-43.3717	0.0370075	0.0469158	YES	DOWN	-1.8061	Periplasmic	Transport-associated	General function prediction
Rru_A1539	Rrub_ATCC_11170:637825629	YP_426626	226	290	169	223	63	46	160	112	1291.22	0.00820875	0.00907314	YES	UP	1.0626	Unknown	Molybdenum-pterin binding protein	Inorganic ion transport and metabolism
Rru_A1545	Rrub_ATCC_11170:637825635	YP_426632	6	7	3	7	3				16.5158	0.00697079	0.00763177	YES	UP	2.64429	Cytoplasmic Membrane	Putative diguanylate cyclase (GGDEF domain)	Signal transduction mechanisms
Rru_A1553	Rrub_ATCC_11170:637825644	YP_426640	214	190	169	180	98	69	118	66	697.182	0.00137497	0.00141746	YES	UP	0.878433	Cytoplasmic	Histone-like DNA-binding protein	Replication, recombination and repair
Rru_A1554	Rrub_ATCC_11170:637825646	YP_426641					2	7	4	6	-8.61149	0.0384381	0.0490609	YES	DOWN	-9.17079	Cytoplasmic Membrane	chemotaxis sensory transducer	Cell Motility
Rru_A1556	Rrub_ATCC_11170:637825648	YP_426643					2	2	4	3	-12.6691	0.00364536	0.00386965	YES	DOWN	-8.30992	Cytoplasmic Membrane	NADH dehydrogenase (ubiquinone), 20 kDa subunit	Energy production and conversion
Rru_A1560	Rrub_ATCC_11170:637825652	YP_426647				2	4	6	3	8	-10.0503	0.0203305	0.0242191	YES	DOWN	-3.72448	Cytoplasmic	NADH-quinone oxidoreductase, F subunit	Energy production and conversion
Rru_A1586	Rrub_ATCC_11170:637825678	YP_426673	38	27	28	40	54	32	58	55	-68.9833	0.00424021	0.00453639	YES	DOWN	-0.796742	Cytoplasmic	Ribosomal protein S2	Translation of ribosomal structure and biogenesis
Rru_A1587	Rrub_ATCC_11170:637825679	YP_426674	153	192	157	178	68	73	115	106	153.674	0.00162526	0.00168359	YES	UP	0.687787	Cytoplasmic	elongation factor Ts	Translation of ribosomal structure and biogenesis
Rru_A1589	Rrub_ATCC_11170:637825681	YP_426676	83	93	75	95	53	27	49	41	142.093	0.00480132	0.00516245	YES	UP	0.802446	Cytoplasmic	Ribosome recycling factor	Translation of ribosomal structure and biogenesis
Rru_A1595	Rrub_ATCC_11170:637825687	YP_426682	95	72	67	75	49	18	55	30	126.045	0.0202358	0.0240872	YES	UP	0.828818	Unknown	Outer membrane chaperone Skp (OmpH)	Cell wall membrane and envelope biogenesis
Rru_A1627	Rrub_ATCC_11170:637825719	YP_426714	28	31	23	28			3		176.885	2.82321e-07	2.82321e-07	YES	UP	5.11126	Unknown	hypothetical protein	Unknown Function
Rru_A1642	Rrub_ATCC_11170:637825734	YP_426729	4	10	13	16	23	16	17	15	-22.6831	0.0284155	0.0351042	YES	DOWN	-0.966586	Unknown	putative sulfonate/nitrate transport system substrate-binding protein	Inorganic ion transport and metabolism
Rru_A1656	Rrub_ATCC_11170:637825750	YP_426743	10	7	5	6	3	2			32.5549	0.00918653	0.0102368	YES	UP	2.11791	Unknown	hypothetical protein	Unknown Function
Rru_A1658	Rrub_ATCC_11170:637825752	YP_426745					16	10	7	10	-17.5466	0.013856	0.016023	YES	DOWN	-10.3271	Cytoplasmic	AMP-dependent synthetase and ligase	Lipid transport and metabolism
Rru_A1668	Rrub_ATCC_11170:637825762	YP_426755	22	22	21	31	7	6	13	13	89.3958	0.0021254	0.00221698	YES	UP	1.09469	Cytoplasmic	Integration host factor, alpha subunit	Replication, recombination and repair
Rru_A1695	Rrub_ATCC_11170:637825790	YP_426782	7	15	9	19					62.005	0.013174	0.0151875	YES	UP	10.0131	Unknown	Protein of unknown function DUF411	General function prediction
Rru_A1701	Rrub_ATCC_11170:637825796	YP_426788	5	4	3	2	6	9	6	7	-7.04425	0.0342966	0.0431149	YES	DOWN	-1.26603	Cytoplasmic	Methionyl-tRNA synthetase, class Ia	Translation of ribosomal structure and biogenesis
Rru_A1724	Rrub_ATCC_11170:637825820	YP_426811	50	64	27	53	21	4	11	3	118.966	0.00390571	0.00415189	YES	UP	2.06779	Unknown	ThiJ/PfpI	General function prediction
Rru_A1734	Rrub_ATCC_11170:637825830	YP_426821	2	2	2	3					18.5747	0.00168641	0.00174935	YES	UP	7.56618	Unknown	hypothetical protein	None
Rru_A1742	Rrub_ATCC_11170:637825839	YP_426829	80	52	61	64	37	14	30	21	154.052	0.00785979	0.00866193	YES	UP	1.12786	Unknown	Peptidylprolyl isomerase	Post translational modification and protein turnover chaperones
Rru_A1745	Rrub_ATCC_11170:637825842	YP_426832	47	60	46	53	34	20	36	35	60.1822	0.00510062	0.00550397	YES	UP	0.501923	Cytoplasmic	Single-strand binding protein	Replication, recombination and repair
Rru_A1746	Rrub_ATCC_11170:637825843	YP_426833	371	343	350	423	543	729	719	810	-919.831	0.0104462	0.0117804	YES	DOWN	-1.15867	Periplasmic	Extracellular ligand-binding receptor	Amino acid transport and metabolism
Rru_A1749	Rrub_ATCC_11170:637825846	YP_426836					3	3	2	2	-7.11984	0.0104714	0.0118266	YES	DOWN	-8.24198	Cytoplasmic Membrane	ABC transporter component	Amino acid transport and metabolism
Rru_A1755	Rrub_ATCC_11170:637825852	YP_426842	6	5	5	5					27.0105	0.00067027	0.000685337	YES	UP	8.79617	Cytoplasmic Membrane	hypothetical protein	None
Rru_A1760	Rrub_ATCC_11170:637825857	YP_426847	12	12	10	13	35	33	33	30	-88.6404	0.00318785	0.00336022	YES	DOWN	-1.73372	Periplasmic	Superoxide dismutase	Inorganic ion transport and metabolism
Rru_A1769	Rrub_ATCC_11170:637825866	YP_426856	6	7	6	3					15.7001	0.00936626	0.0104682	YES	UP	8.87123	Cytoplasmic	Acid phosphatase	General function prediction
Rru_A1770	Rrub_ATCC_11170:637825867	YP_426857	5	6	5	3					8.34411	0.00574419	0.00624785	YES	UP	8.6564	Cytoplasmic	Serine--tRNA ligase	Translation of ribosomal structure and biogenesis
Rru_A1779	Rrub_ATCC_11170:637825876	YP_426866		4			8	5	15	14	-13.7108	0.00897974	0.00999154	YES	DOWN	-3.66405	Cytoplasmic	Arginine--tRNA ligase	Translation of ribosomal structure and biogenesis
Rru_A1781	Rrub_ATCC_11170:637825878	YP_426868	4	9	11	9	2	2	3		37.2344	0.0287983	0.0356064	YES	UP	1.99526	Cytoplasmic	HesB/YadR/YfhF	Unknown Function
Rru_A1786	Rrub_ATCC_11170:637825883	YP_426873	26	34	20	22	31	25	34	29	-11.3564	0.0214547	0.0257216	YES	DOWN	-0.464284	Cytoplasmic	Dihydroxy-acid dehydratase	Amino acid transport and metabolism
Rru_A1789	Rrub_ATCC_11170:637825886	YP_426876	4	8	4	3	5	6	9	10	-8.50294	0.0332133	0.0415442	YES	DOWN	-0.886616	Periplasmic	Cytochrome-c peroxidase	Inorganic ion transport and metabolism
Rru_A1796	Rrub_ATCC_11170:637825893	YP_426883	2	4	3	2	6	3	10	8	-4.11978	0.0275809	0.0339336	YES	DOWN	-1.47127	Cytoplasmic	Valyl-tRNA synthetase, class Ia	Translation of ribosomal structure and biogenesis
Rru_A1822	Rrub_ATCC_11170:637825921	YP_426909	7	11	7	10	13	8	13	13	-24.2071	0.00481027	0.00517578	YES	DOWN	-0.658772	Cytoplasmic	6,7-dimethyl-8-ribityllumazine synthase	Coenzyme transport and metabolism
Rru_A1823	Rrub_ATCC_11170:637825922	YP_426910	4	4	4	6	14	8	15	17	-21.772	0.0042238	0.00451561	YES	DOWN	-1.797	Cytoplasmic	3,4-Dihydroxy-2-butanone 4-phosphate synthase	Coenzyme transport and metabolism
Rru_A1826	Rrub_ATCC_11170:637825925	YP_426913	5	6	6	3	3		2		17.7455	0.0233225	0.0281861	YES	UP	1.83467	Cytoplasmic	Protein of unknown function DUF193	Transcription
Rru_A1831	Rrub_ATCC_11170:637825930	YP_426918					34	13	30	23	-111.604	0.00842829	0.00933643	YES	DOWN	-11.4909	Cytoplasmic	hypothetical protein	Coenzyme transport and metabolism
Rru_A1832	Rrub_ATCC_11170:637825931	YP_426919					6	6	7	13	-32.7911	0.0122736	0.0140739	YES	DOWN	-9.86177	Cytoplasmic	GTP cyclohydrolase I	Coenzyme transport and metabolism
Rru_A1837	Rrub_ATCC_11170:637825936	YP_426924	3	6	5	5	12	10	13	11	-19.3046	4.3448e-05	4.36808e-05	YES	DOWN	-1.50968	Cytoplasmic	Porphobilinogen synthase	Coenzyme transport and metabolism
Rru_A1859	Rrub_ATCC_11170:637825958	YP_426946	5	8	4	5					18.7341	0.0041246	0.00439703	YES	UP	8.83976	Cytoplasmic	Protein of unknown function DUF88	Unknown Function
Rru_A1865	Rrub_ATCC_11170:637825964	YP_426952	139	149	95	135	43	45	43	53	186.025	0.000474263	0.000482623	YES	UP	1.23453	Cytoplasmic	Dihydrodipicolinate synthase subfamily	Amino acid transport and metabolism
Rru_A1878	Rrub_ATCC_11170:637825977	YP_426965		5	7	8	13	16	11	16	-18.6779	0.00819643	0.00905286	YES	DOWN	-1.74042	Cytoplasmic	Dihydrolipoamide dehydrogenase	Energy production and conversion
Rru_A1902	Rrub_ATCC_11170:637826001	YP_426989	65	74	60	86	160	150	133	176	-232.592	0.0046192	0.00495953	YES	DOWN	-1.37676	Unknown	Basic membrane lipoprotein	General function prediction
Rru_A1917	Rrub_ATCC_11170:637826016	YP_427004	69	80	78	83	50	36	34	40	42.9428	0.00402702	0.00428692	YES	UP	0.708467	Periplasmic	extracellular solute-binding protein, family 5	Amino acid transport and metabolism
Rru_A1930	Rrub_ATCC_11170:637826029	YP_427017	11	8	7	8					35.2542	0.00233541	0.00244283	YES	UP	9.48502	Unknown	hypothetical protein	Unknown Function
Rru_A1931	Rrub_ATCC_11170:637826030	YP_427018	11	9	8	7					11.6623	0.00261655	0.00274262	YES	UP	9.53222	Cytoplasmic	Ferredoxin--nitrite reductase	Inorganic ion transport and metabolism
Rru_A1932	Rrub_ATCC_11170:637826031	YP_427019	23	22	30	49		4	7	23	143.05	0.0372321	0.0472803	YES	UP	1.68539	Unknown	hypothetical protein	None
Rru_A1945	Rrub_ATCC_11170:637826044	YP_427032	13	8	5	6				3	23.2146	0.0195825	0.0232543	YES	UP	3.24346	Extracellular	Short-chain dehydrogenase/reductase SDR	General function prediction
Rru_A1956	Rrub_ATCC_11170:637826055	YP_427043					3	3	5	3	-13.2292	0.00232093	0.00242599	YES	DOWN	-8.67283	Unknown	Haloacid dehalogenase-like hydrolase	General function prediction
Rru_A1957	Rrub_ATCC_11170:637826056	YP_427044					24	12	19	23	-69.5	0.00326815	0.00345457	YES	DOWN	-11.1432	Unknown	ExsB	General function prediction
Rru_A1958	Rrub_ATCC_11170:637826057	YP_427045					46	35	29	31	-80.8727	0.00558731	0.00606403	YES	DOWN	-12.0374	Cytoplasmic	GMP reductase	Nucleotide transport and metabolism
Rru_A1964	Rrub_ATCC_11170:637826063	YP_427051					39	43	33	40	-101.775	0.00341624	0.0036162	YES	DOWN	-12.1769	Cytoplasmic	Adenylosuccinate synthase	Nucleotide transport and metabolism
Rru_A1965	Rrub_ATCC_11170:637826064	YP_427052	8	4		3	151	66	111	36	-966.219	0.0370377	0.0469937	YES	DOWN	-4.86892	Unknown	hypothetical protein	None
Rru_A1998	Rrub_ATCC_11170:637826098	YP_427085	2	3	5	3					6.56273	0.0259454	0.0316618	YES	UP	8.13388	Cytoplasmic	ribulose-bisphosphate carboxylase-like protein; rubisco-like protein	Carbohydrate transport and metabolism
Rru_A2000	Rrub_ATCC_11170:637826100	YP_427087	16	14	17	23	8	8	5	9	40.2835	0.0115749	0.013172	YES	UP	0.95951	Unknown	hypothetical protein	Secondary metabolites biosynthesis, transport and catabolism
Rru_A2010	Rrub_ATCC_11170:637826110	YP_427097	3	9	4	7					10.7053	0.0170251	0.0200115	YES	UP	8.89075	Cytoplasmic	Aminotransferase, class V	Amino acid transport and metabolism
Rru_A2014	Rrub_ATCC_11170:637826114	YP_427101	48	69	75	83	19	19	20	29	59.8948	0.00923246	0.0102956	YES	UP	1.42849	Periplasmic	Twin-arginine translocation pathway signal	Amino acid transport and metabolism
Rru_A2023	Rrub_ATCC_11170:637826124	YP_427110	5	8	3	3	2				3.66372	0.0203918	0.0243114	YES	UP	2.9523	Cytoplasmic Membrane	chemotaxis sensory transducer	Cell Motility
Rru_A2041	Rrub_ATCC_11170:637826142	YP_427128		3	5	5	17	30	12	24	-35.9252	0.0374921	0.0477317	YES	DOWN	-2.94685	Cytoplasmic	Aminotransferase class-III	Coenzyme transport and metabolism
Rru_A2069	Rrub_ATCC_11170:637826170	YP_427156	7	5	4	3				2	10.9957	0.00939633	0.0105096	YES	UP	3.07902	Periplasmic	hypothetical protein	None
Rru_A2072	Rrub_ATCC_11170:637826173	YP_427159	4	7			12	10	10	16	-14.0044	0.00196974	0.00204749	YES	DOWN	-2.4161	Cytoplasmic	Aspartyl-tRNA synthetase	Translation of ribosomal structure and biogenesis
Rru_A2086	Rrub_ATCC_11170:637826188	YP_427173	8	16	17	11	45	55	45	55	-73.3683	0.00328881	0.00347886	YES	DOWN	-2.18315	Cytoplasmic	Glutamine synthetase type I	Amino acid transport and metabolism
Rru_A2096	Rrub_ATCC_11170:637826198	YP_427183		3			6	7	3	9	-6.94956	0.0169866	0.019935	YES	DOWN	-3.41182	Cytoplasmic Membrane	Cell divisionFtsK/SpoIIIE	Cell cycle control, cell division and chromosome partitioning
Rru_A2111	Rrub_ATCC_11170:637826213	YP_427198	251	248	196	314	89	70	73	63	393.747	0.000413892	0.000420902	YES	UP	1.51399	Cytoplasmic	hypothetical protein	None
Rru_A2112	Rrub_ATCC_11170:637826214	YP_427199			2		11	10	25	26	-62.1201	0.0148332	0.0172728	YES	DOWN	-5.14892	Unknown	hypothetical protein	None
Rru_A2115	Rrub_ATCC_11170:637826217	YP_427202	5	8	5	8	16	18	19	23	-21.734	0.00137705	0.00142059	YES	DOWN	-1.80376	Cytoplasmic	Phosphoglucomutase/phosphomannomutase	Carbohydrate transport and metabolism
Rru_A2116	Rrub_ATCC_11170:637826218	YP_427203		3			4	6	10	6	-11.5907	0.00497215	0.00535764	YES	DOWN	-3.41992	Unknown	UDP-glucose 6-dehydrogenase	Cell wall membrane and envelope biogenesis
Rru_A2135	Rrub_ATCC_11170:637826237	YP_427222	6	14	11	20	39	38	51	56	-57.6377	7.65508e-05	7.71677e-05	YES	DOWN	-2.09557	Periplasmic	Twin-arginine translocation pathway signal	Inorganic ion transport and metabolism
Rru_A2161	Rrub_ATCC_11170:637826263	YP_427248					10	9	5	13	-10.8257	0.0119866	0.0137028	YES	DOWN	-10.1069	Cytoplasmic Membrane	Polyphosphate kinase	Inorganic ion transport and metabolism
Rru_A2171	Rrub_ATCC_11170:637826273	YP_427258	97	111	75	91	159	90	138	112	-105.816	0.0328226	0.0409192	YES	DOWN	-0.651213	Periplasmic	Extracellular ligand-binding receptor	Amino acid transport and metabolism
Rru_A2183	Rrub_ATCC_11170:637826285	YP_427270	23	42	14	36	36	42	45	44	-41.2418	0.0174983	0.0206161	YES	DOWN	-0.820567	Cytoplasmic Membrane	NAD(P)(+) transhydrogenase (AB-specific)	Energy production and conversion
Rru_A2195	Rrub_ATCC_11170:637826297	YP_427282	48	49	29	29	7	19	16	17	96.9841	0.0186595	0.0220883	YES	UP	1.1252	Cytoplasmic	Bacterioferritin	Inorganic ion transport and metabolism
Rru_A2202	Rrub_ATCC_11170:637826304	YP_427289	20	26	17	19	10	4	9	8	28.8202	0.000904374	0.00092723	YES	UP	1.1874	Unknown	HflC	Post translational modification and protein turnover chaperones
Rru_A2208	Rrub_ATCC_11170:637826310	YP_427295	28	34	23	28	5		8	4	200.877	6.52877e-05	6.57697e-05	YES	UP	2.5834	Unknown	hypothetical protein	General function prediction
Rru_A2209	Rrub_ATCC_11170:637826311	YP_427296	2	4	2	2					1.69387	0.010182	0.0114652	YES	UP	7.70758	Outer Membrane	AsmA	Cell wall membrane and envelope biogenesis
Rru_A2234	Rrub_ATCC_11170:637826336	YP_427321	11	14	6	11	4	5	3	7	26.3475	0.0341949	0.0429151	YES	UP	0.860556	Cytoplasmic	Response regulator receiver domain protein (CheY)	Signal transduction mechanisms
Rru_A2260	Rrub_ATCC_11170:637826362	YP_427347	16	22	14	24	4	3	8	8	52.1048	0.0012431	0.00127888	YES	UP	1.51696	Cytoplasmic	hypothetical protein	None
Rru_A2265	Rrub_ATCC_11170:637826367	YP_427352		2			6	6	7	3	-10.3874	0.00734131	0.00807275	YES	DOWN	-3.78699	Cytoplasmic	Electron transfer flavoprotein-ubiquinone oxidoreductase	Energy production and conversion
Rru_A2277	Rrub_ATCC_11170:637826379	YP_427364	8	4	3	5					6.63807	0.0187914	0.0222619	YES	UP	8.71289	Periplasmic	A	Amino acid transport and metabolism
Rru_A2289	Rrub_ATCC_11170:637826391	YP_427376		3			7	8	6	11	-21.9962	0.00326403	0.00344779	YES	DOWN	-3.74887	Cytoplasmic	Sulfate adenylyltransferase, small subunit	Amino acid transport and metabolism
Rru_A2303	Rrub_ATCC_11170:637826405	YP_427390	11	22	11	15	4		4		38.1731	0.00392438	0.00417469	YES	UP	2.69868	Cytoplasmic	Deoxyribose-phosphate aldolase	Nucleotide transport and metabolism
Rru_A2309	Rrub_ATCC_11170:637826411	YP_427396					3	7	6	12	-10.9979	0.0302176	0.0375159	YES	DOWN	-9.68539	Unknown	NADH peroxidase	Inorganic ion transport and metabolism
Rru_A2346	Rrub_ATCC_11170:637826448	YP_427433	53	66	58	72	31	16	29	25	80.5819	0.00026729	0.000270899	YES	UP	1.08119	Extracellular	hypothetical protein	None
Rru_A2356	Rrub_ATCC_11170:637826464	YP_427443	219	226	246	286	485	638	486	641	-598.584	0.0143288	0.0166338	YES	DOWN	-1.46065	Periplasmic	extracellular solute-binding protein, family 5	Amino acid transport and metabolism
Rru_A2371	Rrub_ATCC_11170:637826479	YP_427458	4	4	3	5					6.15818	0.000691131	0.000707149	YES	UP	8.38615	Unknown	hydroxyacylglutathione hydrolase	Unknown Function
Rru_A2386	Rrub_ATCC_11170:637826494	YP_427473					23	42	28	30	-206.942	0.015545	0.018144	YES	DOWN	-11.8595	Unknown	hypothetical protein	None
Rru_A2398	Rrub_ATCC_11170:637826506	YP_427485		2			17	9	9	9	-7.84508	0.013239	0.0152859	YES	DOWN	-4.78065	Cytoplasmic	Pyruvate-ferredoxin (flavodoxin) oxidoreductase	Energy production and conversion
Rru_A2400	Rrub_ATCC_11170:637826508	YP_427487	16	23	19	14					28.6273	0.00322014	0.00339664	YES	UP	10.572	Cytoplasmic	Ribulose-bisphosphate carboxylase, form II	Carbohydrate transport and metabolism
Rru_A2402	Rrub_ATCC_11170:637826510	YP_427489	59	54	44	46	17	4	19	12	116.596	0.000294356	0.000298734	YES	UP	1.78345	Cytoplasmic	Ribulose-phosphate 3-epimerase	Carbohydrate transport and metabolism
Rru_A2404	Rrub_ATCC_11170:637826512	YP_427491	11	12	4	8					21.6905	0.0126321	0.0145183	YES	UP	9.49836	Cytoplasmic	Phosphoribulokinase	Energy production and conversion
Rru_A2410	Rrub_ATCC_11170:637826518	YP_427497	42	54	27	41	67	70	57	78	-69.7816	0.00960692	0.0107853	YES	DOWN	-1.00332	Cytoplasmic	Homoserine dehydrogenase	Amino acid transport and metabolism
Rru_A2411	Rrub_ATCC_11170:637826519	YP_427498	8	7			17	19	10	20	-29.0684	0.0104106	0.0117315	YES	DOWN	-2.44425	Cytoplasmic	Aminotransferase, class I and II	Amino acid transport and metabolism
Rru_A2413	Rrub_ATCC_11170:637826521	YP_427500		5	3		19	28	12	22	-28.0816	0.024256	0.0294327	YES	DOWN	-3.61136	Cytoplasmic	Poly(R)-hydroxyalkanoic acid synthase, class I	Lipid transport and metabolism
Rru_A2417	Rrub_ATCC_11170:637826525	YP_427504	805	810	617	877	160	74	133	58	1826.17	2.91402e-06	2.91791e-06	YES	UP	2.63476	Cytoplasmic Membrane	Lipoprotein YaeC	Inorganic ion transport and metabolism
Rru_A2419	Rrub_ATCC_11170:637826527	YP_427506	8	6	7	11			2	4	18.1719	0.00441734	0.00473602	YES	UP	2.28465	Cytoplasmic Membrane	ABC transporter component	Inorganic ion transport and metabolism
Rru_A2428	Rrub_ATCC_11170:637826536	YP_427515	5	8	10	7	50	28	56	45	-127.916	0.00137073	0.00141212	YES	DOWN	-2.76593	Unknown	DSBA oxidoreductase	Post translational modification and protein turnover chaperones
Rru_A2437	Rrub_ATCC_11170:637826545	YP_427524	6	10	6	5	2		4		23.0192	0.0110904	0.0125541	YES	UP	2.0309	Unknown	cellulase-like protein	Unknown Function
Rru_A2450	Rrub_ATCC_11170:637826558	YP_427537					7	10	12	19	-39.1548	0.0132191	0.0152512	YES	DOWN	-10.4473	Unknown	Peptidase M48, Ste24p	General function prediction
Rru_A2456	Rrub_ATCC_11170:637826564	YP_427543	7	11	8	10	24	29	19	45	-46.4339	0.0294872	0.0365184	YES	DOWN	-1.95883	Cytoplasmic	Phosphoglycerate dehydrogenase	Amino acid transport and metabolism
Rru_A2465	Rrub_ATCC_11170:637826573	YP_427552	2	7	4	6	12	9	11	6	-10.1891	0.0190088	0.0225373	YES	DOWN	-1.26777	Cytoplasmic	Pyruvate kinase	Carbohydrate transport and metabolism
Rru_A2477	Rrub_ATCC_11170:637826585	YP_427564	115	123	91	122	59	33	37	36	136.235	0.00141162	0.00145725	YES	UP	1.19969	Periplasmic	Substrate-binding region of ABC-type glycine betaine transport system	Amino acid transport and metabolism
Rru_A2479	Rrub_ATCC_11170:637826587	YP_427566		4			7	9	5	7	-7.63688	0.00929096	0.0103686	YES	DOWN	-3.17658	Unknown	Methylmalonyl-CoA mutase-like	Lipid transport and metabolism
Rru_A2513	Rrub_ATCC_11170:637826621	YP_427600					2	4	2	4	-5.60821	0.0236697	0.0286518	YES	DOWN	-8.50614	Cytoplasmic	Acetyl-CoA hydrolase/transferase	Energy production and conversion
Rru_A2533	Rrub_ATCC_11170:637826641	YP_427620	4	4	4	3					12.1811	0.00193854	0.00201367	YES	UP	8.31785	Extracellular	Flagellar hook capping protein	Cell Motility
Rru_A2549	Rrub_ATCC_11170:637826658	YP_427636	2	5	5	5	7	7	5	10	-10.8549	0.0331104	0.0413811	YES	DOWN	-1.01623	Cytoplasmic	HAD-superfamily hydrolase subfamily IIB	Carbohydrate transport and metabolism
Rru_A2556	Rrub_ATCC_11170:637826665	YP_427643	13	17	15	19	11	8	6	10	12.2397	0.0246943	0.0300374	YES	UP	0.612452	Cytoplasmic	Mandelate racemase/muconate lactonizing enzyme	Cell wall membrane and envelope biogenesis
Rru_A2612	Rrub_ATCC_11170:637826718	YP_427696	14	12	12	16	36	46	30	44	-84.9161	0.0170242	0.0199948	YES	DOWN	-1.7993	Cytoplasmic Membrane	UspA	Signal transduction mechanisms
Rru_A2657	Rrub_ATCC_11170:637826763	YP_427741	3	7	5	6	20	40	26	36	-31.6655	0.023339	0.0282287	YES	DOWN	-2.81821	Outer Membrane	AsmA	Cell wall membrane and envelope biogenesis
Rru_A2667	Rrub_ATCC_11170:637826773	YP_427751	63	88	37	50	16	16	27	12	143.32	0.0195313	0.023175	YES	UP	1.49698	Cytoplasmic	Adenylate kinase, subfamily	Nucleotide transport and metabolism
Rru_A2676	Rrub_ATCC_11170:637826782	YP_427760	25	21	18	23	37	28	26	35	-64.5563	0.0174402	0.0205316	YES	DOWN	-0.78322	Cytoplasmic	Ribosomal protein L5	Translation of ribosomal structure and biogenesis
Rru_A2682	Rrub_ATCC_11170:637826788	YP_427766	8	7	7	7	25	10	24	15	-46.6307	0.0291581	0.0360811	YES	DOWN	-1.55228	Cytoplasmic	ribosomal protein S3	Translation of ribosomal structure and biogenesis
Rru_A2687	Rrub_ATCC_11170:637826793	YP_427771	55	56	34	44	59	50	69	45	-67.1512	0.0330588	0.0412822	YES	DOWN	-0.484954	Cytoplasmic	Ribosomal protein L4/L1e	Translation of ribosomal structure and biogenesis
Rru_A2690	Rrub_ATCC_11170:637826796	YP_427774	520	568	403	539	283	240	311	291	323.977	0.00107207	0.00110067	YES	UP	0.609636	Cytoplasmic	Translation elongation factor Tu	Translation of ribosomal structure and biogenesis
Rru_A2691	Rrub_ATCC_11170:637826797	YP_427775	23	28	17	20	49	40	32	49	-30.6828	0.0122923	0.0141061	YES	DOWN	-1.21181	Cytoplasmic	Translation elongation factor G	Translation of ribosomal structure and biogenesis
Rru_A2694	Rrub_ATCC_11170:637826800	YP_427778	34	49	19	17	59	27	54	54	-14.1536	0.0295943	0.0367116	YES	DOWN	-0.9327	Cytoplasmic	DNA-directed RNA polymerase	Transcription
Rru_A2695	Rrub_ATCC_11170:637826801	YP_427779	39	41	18	35	60	45	60	69	-18.9507	0.000783292	0.000801992	YES	DOWN	-1.06566	Cytoplasmic	DNA-directed RNA polymerase, beta subunit	Transcription
Rru_A2702	Rrub_ATCC_11170:637826809	YP_427786	501	556	409	532	289	252	326	295	289.371	0.000118596	0.000119874	YES	UP	0.540547	Cytoplasmic	Translation elongation factor Tu	Translation of ribosomal structure and biogenesis
Rru_A2729	Rrub_ATCC_11170:637826839	YP_427813	20	24	17	18	14	7	6	5	39.8753	0.0207118	0.0247322	YES	UP	1.03773	Unknown	hypothetical protein	Unknown Function
Rru_A2775	Rrub_ATCC_11170:637826886	YP_427859	2	4	4	8	7	9	8	11	-16.3208	0.0115618	0.0131472	YES	DOWN	-1.22332	Unknown	Dienelactone hydrolase	Secondary metabolites biosynthesis, transport and catabolism
Rru_A2781	Rrub_ATCC_11170:637826892	YP_427865		2	3		6	6	8	12	-14.5332	0.00417516	0.00445727	YES	DOWN	-2.81083	Unknown	hypothetical protein	Unknown Function
Rru_A2783	Rrub_ATCC_11170:637826894	YP_427867	23	27	31	24	16	14	11	12	42.1903	0.02955	0.0366264	YES	UP	0.73853	Unknown	Predicted periplasmic ligand-binding sensor protein	Unknown Function
Rru_A2784	Rrub_ATCC_11170:637826895	YP_427868	19	30	12	19	8	5	6	9	25.6714	0.0270356	0.0331539	YES	UP	1.25909	Unknown	Basic membrane lipoprotein	General function prediction
Rru_A2817	Rrub_ATCC_11170:637826928	YP_427901	322	334	221	243					1774.08	0.00128211	0.00131992	YES	UP	14.5184	Unknown	Phasin	Unknown Function
Rru_A2825	Rrub_ATCC_11170:637826936	YP_427909	16	16	12	15			2		76.3274	1.64994e-06	1.65104e-06	YES	UP	4.78738	Periplasmic	Flagellar basal-body rod protein FlgC	Cell Motility
Rru_A2837	Rrub_ATCC_11170:637826948	YP_427921	181	202	138	183	29	14	30	16	852.607	1.03426e-05	1.03633e-05	YES	UP	2.75945	Cytoplasmic	Response regulator receiver domain protein (CheY)	Transcription
Rru_A2847	Rrub_ATCC_11170:637826958	YP_427931	31	33	19	22	6	4		9	108.969	0.00167789	0.0017393	YES	UP	2.19304	Cytoplasmic	Transcriptional regulators, TraR/DksA family	Signal transduction mechanisms
Rru_A2858	Rrub_ATCC_11170:637826969	YP_427942	89	76	54	76	45	19	42	11	100.239	0.0147172	0.0171245	YES	UP	1.10545	Extracellular	Flagellin-like	Cell Motility
Rru_A2871	Rrub_ATCC_11170:637826982	YP_427955		4		4	7	6	4	6	-9.51259	0.0142589	0.0165399	YES	DOWN	-1.88104	Cytoplasmic	Peptidase M20D, amidohydrolase	General function prediction
Rru_A2882	Rrub_ATCC_11170:637826994	YP_427966	14	12	15	10	4		7		10.5236	0.00715973	0.00785007	YES	UP	2.09892	Cytoplasmic	Sigma 70 (RpoD)	Transcription
Rru_A2886	Rrub_ATCC_11170:637826998	YP_427970	3				4	6	4	10	-4.3426	0.0218098	0.0261893	YES	DOWN	-3.21589	Unknown	Carbamoyl-phosphate synthase, large subunit, glutamine-dependent	Amino acid transport and metabolism
Rru_A2887	Rrub_ATCC_11170:637826999	YP_427971	143	193	125	175	92	48	99	59	334.445	0.00323075	0.00341024	YES	UP	0.866374	Cytoplasmic	GreA/GreB family elongation factor	Transcription
Rru_A2888	Rrub_ATCC_11170:637827000	YP_427972	3	4	2	3					9.49328	0.00223154	0.00233093	YES	UP	7.96572	Cytoplasmic	hypothetical protein	None
Rru_A2898	Rrub_ATCC_11170:637827010	YP_427982	6	10	4	3		2			11.6934	0.0279439	0.0344366	YES	UP	2.98457	Unknown	Thioredoxin reductase	Post translational modification and protein turnover chaperones
Rru_A2901	Rrub_ATCC_11170:637827013	YP_427985	13	20	23	24	10	5	11	12	46.3496	0.0373814	0.0475101	YES	UP	0.878283	Cytoplasmic	Histidine triad (HIT) protein	Nucleotide transport and metabolism
Rru_A2940	Rrub_ATCC_11170:637827055	YP_428024	5	5	7	7	2		3	3	9.10253	0.0115406	0.0131131	YES	UP	1.45152	Unknown	Glycine cleavage T protein (aminomethyl transferase)	General function prediction
Rru_A2945	Rrub_ATCC_11170:637827060	YP_428029	42	57	23	24	15	5	13	6	111.471	0.0336924	0.0422493	YES	UP	1.67596	Unknown	hypothetical protein	None
Rru_A2956	Rrub_ATCC_11170:637827072	YP_428040	3	15		3	48	22	31	17	-24.6593	0.0267224	0.0327165	YES	DOWN	-2.81082	Cytoplasmic	Pyruvate, phosphate dikinase	Carbohydrate transport and metabolism
Rru_A3004	Rrub_ATCC_11170:637827118	YP_428086					8	6	2	9	-13.4955	0.0264075	0.0322783	YES	DOWN	-9.55006	Cytoplasmic	Aminotransferase, class I and II	Amino acid transport and metabolism
Rru_A3018	Rrub_ATCC_11170:637827132	YP_428100	40	34	60	45	4		9	9	251.864	0.0116881	0.013321	YES	UP	2.91814	Unknown	hypothetical protein	None
Rru_A3050	Rrub_ATCC_11170:637827165	YP_428132	43	19	40	33	8	5	8	9	150.295	0.0274838	0.0337864	YES	UP	1.97751	Unknown	Glycine cleavage H-protein	Amino acid transport and metabolism
Rru_A3116	Rrub_ATCC_11170:637827231	YP_428198		2		2	13	13	9	17	-19.8188	0.00519095	0.00560951	YES	DOWN	-4.03962	Unknown	hypothetical protein	None
Rru_A3117	Rrub_ATCC_11170:637827232	YP_428199			8	6	13	13	21	16	-51.8494	0.00263673	0.00276571	YES	DOWN	-2.31641	Unknown	Polysaccharide export protein	Cell wall membrane and envelope biogenesis
Rru_A3151	Rrub_ATCC_11170:637827266	YP_428233	17	19	18	16	14	7	7	8	7.66409	0.0352369	0.0444458	YES	UP	0.719156	Unknown	serine/threonine protein kinase	None
Rru_A3153	Rrub_ATCC_11170:637827268	YP_428235		3		2	3	3	4	3	-2.17861	0.0265184	0.0324402	YES	DOWN	-1.70472	Cytoplasmic	conserved virulence factor protein	Unknown Function
Rru_A3206	Rrub_ATCC_11170:637827321	YP_428288	4	8	4	6					31.7096	0.00558067	0.00605244	YES	UP	8.83484	Cytoplasmic Membrane	Response regulator receiver domain protein (CheY)	Signal transduction mechanisms
Rru_A3214	Rrub_ATCC_11170:637827329	YP_428296	4	10	3	8	17	14	13	29	-27.4446	0.0227533	0.0274319	YES	DOWN	-1.81883	Cytoplasmic	O-succinylhomoserine sulfhydrylase	Amino acid transport and metabolism
Rru_A3226	Rrub_ATCC_11170:637827342	YP_428308	5	3	3	2					9.42192	0.0162534	0.0190299	YES	UP	8.11441	Cytoplasmic Membrane	putative enoyl-acyl carrier protein reductase	Lipid transport and metabolism
Rru_A3274	Rrub_ATCC_11170:637827390	YP_428356	42	37	22	25	52	91	121	127	-291.645	0.015647	0.0182772	YES	DOWN	-1.86693	Unknown	hypothetical protein	None
Rru_A3277	Rrub_ATCC_11170:637827393	YP_428359	4	4	3	2			2		5.10813	0.00837756	0.00927339	YES	UP	2.62024	Cytoplasmic	Acetylornithine and succinylornithine aminotransferase	Amino acid transport and metabolism
Rru_A3279	Rrub_ATCC_11170:637827395	YP_428361	161	172	203	313	85	55	116	49	745.413	0.0221794	0.0266543	YES	UP	1.25851	Unknown	Protein of unknown function DUF526	Unknown Function
Rru_A3282	Rrub_ATCC_11170:637827398	YP_428364	8	11	7	6			5		23.0187	0.00731778	0.00804099	YES	UP	2.60483	Unknown	hypothetical protein	None
Rru_A3283	Rrub_ATCC_11170:637827399	YP_428365	834	904	852	918	243	242	316	244	2665.6	2.55023e-05	2.55705e-05	YES	UP	1.5134	Unknown	Phasin	Unknown Function
Rru_A3284	Rrub_ATCC_11170:637827400	YP_428366	19	21	11	12	6	3	5	3	70.8031	0.0114766	0.0130305	YES	UP	1.64834	Cytoplasmic	Secretion chaperone CsaA	General function prediction
Rru_A3285	Rrub_ATCC_11170:637827401	YP_428367	16	22	8	12	22	16	37	30	-44.2528	0.0130134	0.0149793	YES	DOWN	-1.08019	Cytoplasmic Membrane	Response regulator receiver domain protein (CheY)	Transcription
Rru_A3287	Rrub_ATCC_11170:637827403	YP_428369	3	3	4	3					8.74496	0.0043576	0.00466531	YES	UP	8.12013	Unknown	Sigma-24 (FecI)	Transcription
Rru_A3311	Rrub_ATCC_11170:637827432	YP_428393	5	4	5	7		2	4		23.2986	0.0353185	0.0445863	YES	UP	1.58039	Unknown	Plasmid maintenance system antidote protein	General function prediction
Rru_A3333	Rrub_ATCC_11170:637827454	YP_428414	2	4	5	2					5.89823	0.0336539	0.0421657	YES	UP	8.13341	Cytoplasmic	hypothetical protein	General function prediction
Rru_A3373	Rrub_ATCC_11170:637827494	YP_428454	62	69	55	67	38	17	48	28	108.766	0.023922	0.0289806	YES	UP	0.747334	Unknown	hypothetical protein	None
Rru_A3400	Rrub_ATCC_11170:637827521	YP_428481	1048	1087	1306	1596	90	69	98	87	2422.53	0.00303476	0.00319437	YES	UP	3.64742	Periplasmic	Thiosulphate-binding protein	Inorganic ion transport and metabolism
Rru_A3407	Rrub_ATCC_11170:637827528	YP_428488		5	2		27	19	25	30	-50.8402	4.86649e-05	4.89584e-05	YES	DOWN	-4.08433	Cytoplasmic	Phosphofructokinase	Carbohydrate transport and metabolism
Rru_A3419	Rrub_ATCC_11170:637827540	YP_428500		3	2	3	31	38	47	87	-67.8749	0.0216488	0.0259751	YES	DOWN	-4.89743	Cytoplasmic	Phosphoenolpyruvate carboxykinase (GTP)	Energy production and conversion
Rru_A3422	Rrub_ATCC_11170:637827543	YP_428503	9	7	7	8	20	16	34	26	-60.9095	0.00543005	0.00588484	YES	DOWN	-1.83094	Cytoplasmic	Two component Transcriptional regulator, Winged helix family	Transcription
Rru_A3441	Rrub_ATCC_11170:637827562	YP_428522	4	5	5	3	15	26	14	18	-65.0794	0.0350822	0.0441395	YES	DOWN	-2.37155	Cytoplasmic	Transcriptional Regulator, PadR-like family	Transcription
Rru_A3456	Rrub_ATCC_11170:637827577	YP_428537	12	17	14	19	7	2	4	6	21.8018	0.00114979	0.00118208	YES	UP	1.48739	Unknown	hypothetical protein	Inorganic ion transport and metabolism
Rru_A3457	Rrub_ATCC_11170:637827578	YP_428538					3	4	6	5	-7.96372	0.00288368	0.00303109	YES	DOWN	-9.03472	Unknown	hypothetical protein	None
Rru_A3469	Rrub_ATCC_11170:637827590	YP_428550	32	38	17	25	8		15	6	61.5283	0.00773096	0.0085137	YES	UP	1.79633	Unknown	hypothetical protein	None
Rru_A3488	Rrub_ATCC_11170:637827609	YP_428569	80	125	74	95	24	4	22	18	312.867	0.000628197	0.000641882	YES	UP	2.26478	Cytoplasmic	Initiation factor 3	Translation of ribosomal structure and biogenesis
Rru_A3501	Rrub_ATCC_11170:637827623	YP_428582	3	4	3	2					8.37929	0.00506071	0.00545698	YES	UP	7.98991	Unknown	lipoprotein, putative	Inorganic ion transport and metabolism
Rru_A3504	Rrub_ATCC_11170:637827626	YP_428585	3	9	4	5	15	16	8	17	-20.9959	0.0242295	0.0293768	YES	DOWN	-1.71008	Cytoplasmic	putative phenylacetate-CoA ligase	Coenzyme transport and metabolism
Rru_A3524	Rrub_ATCC_11170:637827646	YP_428605	2	3		3	6	11	11	13	-9.44132	0.00822003	0.00909231	YES	DOWN	-2.66462	Cytoplasmic	phenylalanyl-tRNA synthetase, beta subunit	Translation of ribosomal structure and biogenesis
Rru_A3571	Rrub_ATCC_11170:637827695	YP_428652		2			5	4	6	3	-10.2125	0.00152254	0.00157609	YES	DOWN	-3.47847	Cytoplasmic	Glycerol-3-phosphate dehydrogenase (NAD(P)+)	Energy production and conversion
Rru_A3575	Rrub_ATCC_11170:637827699	YP_428656	19	31	15	22	78	78	97	115	-98.7558	0.000581569	0.000593026	YES	DOWN	-2.33083	Cytoplasmic	Acetate--CoA ligase	Lipid transport and metabolism
Rru_A3595	Rrub_ATCC_11170:637827719	YP_428676	3	6	5	8					16.682	0.00952516	0.0106855	YES	UP	8.8438	Cytoplasmic	Phosphoribosylformimino-5-aminoimidazole carboxamide ribotide isomerase	Amino acid transport and metabolism
Rru_A3598	Rrub_ATCC_11170:637827722	YP_428679	72	78	80	119	13	19	47	65	218.223	0.0276543	0.0340517	YES	UP	1.09059	Unknown	Transcriptional Regulator, XRE family	Transcription
Rru_A3599	Rrub_ATCC_11170:637827723	YP_428680	7	9	10	10	3		6		26.0215	0.0140891	0.0163303	YES	UP	1.87776	Cytoplasmic	20S proteasome, A and B subunits	Post translational modification and protein turnover chaperones
Rru_A3600	Rrub_ATCC_11170:637827724	YP_428681	41	74	63	79	26	13	29	19	65.9254	0.0090584	0.0100865	YES	UP	1.34776	Cytoplasmic	Heat shock protein HslU	Post translational modification and protein turnover chaperones
Rru_A3603	Rrub_ATCC_11170:637827727	YP_428684	20	24	21	24	6	4	10	8	46.8233	5.60329e-05	5.64087e-05	YES	UP	1.46995	Cytoplasmic	Protein of unknown function DUF162	Unknown Function
Rru_A3616	Rrub_ATCC_11170:637827740	YP_428697	5	10	8	7	16	8	14	19	-19.0619	0.0183699	0.0217112	YES	DOWN	-1.13489	Cytoplasmic	Uroporphyrinogen decarboxylase HemE	Coenzyme transport and metabolism
Rru_A3631	Rrub_ATCC_11170:637827755	YP_428712	8	8	4	3	12	14	11	15	-8.40336	0.00522723	0.00565687	YES	DOWN	-1.43923	Cytoplasmic	Leucyl-tRNA synthetase, class Ia	Translation of ribosomal structure and biogenesis
Rru_A3640	Rrub_ATCC_11170:637827764	YP_428721	3	5	2	6	2				12.1143	0.0154014	0.0179623	YES	UP	2.68768	Cytoplasmic	Ham1-like protein	Nucleotide transport and metabolism
Rru_A3654	Rrub_ATCC_11170:637827778	YP_428735	20	16	13	9	2			2	89.3025	0.00872119	0.00968232	YES	UP	3.65264	Unknown	Protein of unknown function DUF74	Unknown Function
Rru_A3655	Rrub_ATCC_11170:637827779	YP_428736	7	9	10	8	16	9	14	11	-8.49018	0.0209757	0.0251072	YES	DOWN	-0.769292	Cytoplasmic	Phosphoribosylaminoimidazolecarboxamide formyltransferase	Nucleotide transport and metabolism
Rru_A3668	Rrub_ATCC_11170:637827792	YP_428749	9	12	4	7					36.8665	0.0123893	0.0142283	YES	UP	9.36859	Cytoplasmic	hypothetical protein	Unknown Function
Rru_A3683	Rrub_ATCC_11170:637827807	YP_428764	3	3	3	2					10.6697	0.00345333	0.00365804	YES	UP	7.87411	Unknown	YceI	Unknown Function
Rru_A3689	Rrub_ATCC_11170:637827813	YP_428770	8	9	6	9	3	3	7	2	17.7084	0.0374385	0.047623	YES	UP	0.871226	Unknown	MaoC-like dehydratase	Lipid transport and metabolism
Rru_A3700	Rrub_ATCC_11170:637827824	YP_428781	6	6	8	5					12.3119	0.00696117	0.00761569	YES	UP	9.06586	Cytoplasmic Membrane	Secretion protein HlyD	Cell wall membrane and envelope biogenesis
Rru_A3704	Rrub_ATCC_11170:637827828	YP_428785	13	10	6	7	6				16.752	0.0229951	0.0277457	YES	UP	2.32089	Periplasmic	Periplasmic solute binding protein	Inorganic ion transport and metabolism
Rru_A3728	Rrub_ATCC_11170:637827853	YP_428809	31	46	15	21					52.1972	0.0184282	0.0217973	YES	UP	11.1888	Periplasmic	Extracellular ligand-binding receptor	Amino acid transport and metabolism
Rru_A3751	Rrub_ATCC_11170:637827876	YP_428832	3	7	5	7	14	8	18	20	-20.7296	0.00942303	0.0105552	YES	DOWN	-1.65816	Cytoplasmic	Argininosuccinate synthase	Amino acid transport and metabolism
Rru_A3752	Rrub_ATCC_11170:637827877	YP_428833					15	14	8	15	-80.7672	0.00848841	0.00941692	YES	DOWN	-10.6072	Unknown	Protein of unknown function DUF302	Unknown Function
Rru_A3767	Rrub_ATCC_11170:637827892	YP_428848	19	15	12	10	7		10	3	44.9683	0.0342607	0.0430337	YES	UP	1.34701	Cytoplasmic	Ferric uptake regulator (FUR) family	Inorganic ion transport and metabolism
Rru_A3773	Rrub_ATCC_11170:637827898	YP_428854	3	2	4	2					6.5611	0.0211576	0.0253452	YES	UP	7.90042	Cytoplasmic Membrane	CBS domain protein	General function prediction
Rru_A3779	Rrub_ATCC_11170:637827904	YP_428860	30	34	37	39	16	10	20	15	25.016	0.00282786	0.00297034	YES	UP	0.992873	Cytoplasmic	NusA antitermination factor	Transcription
Rru_A3798	Rrub_ATCC_11170:637827923	YP_428879	6	10	5	4	10	7	8	9	-10.4477	0.0376315	0.0479498	YES	DOWN	-0.691723	Cytoplasmic	Ubiquinone/menaquinone biosynthesis methyltransferase	Coenzyme transport and metabolism
Rru_A3800	Rrub_ATCC_11170:637827925	YP_428881	12	17	16	12	4	4	7	6	39.839	0.0104545	0.0117986	YES	UP	1.23515	Unknown	hypothetical protein	None
Rru_B0026	Rrub_ATCC_11170:637824045	YP_425062					8	9	8	11	-29.891	0.00206203	0.00214789	YES	DOWN	-10.0581	Unknown	SapC	None
Rru_B0037	Rrub_ATCC_11170:637824056	YP_425073	489	462	504	539	538	456	843	680	-203.074	0.0182382	0.0215216	YES	DOWN	-0.542239	Unknown	Hemolysin-type calcium-binding region	None
Rru_B0045	Rrub_ATCC_11170:637824064	YP_425081	4	2	3	2	7	4	6	8	-7.07596	0.00440449	0.00471887	YES	DOWN	-1.37571	Cytoplasmic	Phosphomannomutase	Carbohydrate transport and metabolism
Rru_B0046	Rrub_ATCC_11170:637824065	YP_425082					5	2	4	3	-6.07632	0.00948859	0.0106366	YES	DOWN	-8.66586	Cytoplasmic	Mannose-1-phosphate guanylyltransferase/mannose-6-phosphate isomerase	Carbohydrate transport and metabolism
