# Supplementary material for: Metabolic Regulation as a Consequence of Anaerobic 5-Methylthioadenosine Recycling in Rhodospirillum rubrum
Source: mBio. 2016 Jul 12;7(4):e00855-16. doi: 10.1128/mBio.00855-16 (PMC4958253; doi:10.1128/mBio.00855-16)
Supplement: Table S2 — All proteins observed by deep proteomics. NSAF is the normalized spectral abundance factor. Av. Adj. NSAF is the average of the NSAFs from the 4 technical replicates for MTA- and sulfate-fed cells. PI, isoelectric point; MW, molecular weight; COG, clusters of orthologous groups. [file mbo003162887st2.xlsx]

## Sheet: Supplemental Table 2
	Supplemental Table 2: List of all the proteins identified in MTA-fed and SO4-fed cells
			Raw spectral counts
Gene ID	Locus ID	Protein Accession. No.	MTA_1	MTA_2	MTA_3	MTA_4	SO4_1	SO4_2	SO4_3	SO4_4	Av.Adj.NSAFMTA-Av.AdjNSAFSO4	P value	Benjamini Hochberg (BH)	Significant (< 0.05 BH)	Up or Down in MTA	pI	MW	Cellular Localization	Function	COG (functional category)	COG (functional category)	Protein description
Rru_A0002	Rrub_ATCC_11170:637824071	YP_425094	29	43	40	37	25	17	29	25	18.7596	0.0663657	0.091139	NO	UP	5.05	40084	Cytoplasmic	DNA-directed DNA polymerase	COG0592	L	Replication, recombination and repair
Rru_A0004	Rrub_ATCC_11170:637824073	YP_425096	2	3	2		5		5	4	-1.95479	0.217914	0.446234	NO	DOWN	5.64	88341	Cytoplasmic	DNA gyrase, B subunit	COG0187	L	Replication, recombination and repair
Rru_A0009	Rrub_ATCC_11170:637824078	YP_425101	19	20	29	44	19	23	28	62	-49.1055	0.425994	2.24357	NO	DOWN	5.5	16656	Cytoplasmic	PTS IIA-like nitrogen-regulatory protein PtsN	COG1762	G	Carbohydrate transport and metabolism
Rru_A0011	Rrub_ATCC_11170:637824080	YP_425103				2					1.1948	0.392435	1.77959	NO	UP	5.29	31280	Cytoplasmic Membrane	ABC transporter component	COG1137	R	General function prediction
Rru_A0012	Rrub_ATCC_11170:637824081	YP_425104	4	7	4	2	3		2		6.47216	0.0711915	0.0996814	NO	UP	5.86	33591	Unknown	hypothetical protein	COG1934	S	Unknown Function
Rru_A0014	Rrub_ATCC_11170:637824083	YP_425106						5	3	13	-12.4069	0.142191	0.232493	NO	DOWN	6.41	37795	Cytoplasmic	KpsF/GutQ	COG2524	K	Transcription
Rru_A0015	Rrub_ATCC_11170:637824084	YP_425107			2		3				-1.16356	0.770918	11.0205	NO	DOWN	6.15	22510	Cytoplasmic	3'-5' exonuclease	COG0349	J	Translation of ribosomal structure and biogenesis
Rru_A0016	Rrub_ATCC_11170:637824086	YP_425108	2	8		2	8	7	9	10	-15.4788	0.0182555	0.021559	YES	DOWN	9.41	35976	Cytoplasmic	3-beta-hydroxy-delta(5)-steroid dehydrogenase	COG0702	G	Carbohydrate transport and metabolism
Rru_A0018	Rrub_ATCC_11170:637824088	YP_425110		2			8	5	11	7	-12.9099	0.0010684	0.00109615	YES	DOWN	6.96	52427	Cytoplasmic	Glutamate synthase, NADH/NADPH, small subunit 2	COG0493	E	Amino acid transport and metabolism
Rru_A0019	Rrub_ATCC_11170:637824089	YP_425111					9	8	6	10	-4.76434	0.00383692	0.00407588	YES	DOWN	6.05	165134	Cytoplasmic	Glutamate synthase (ferredoxin)	COG0069	E	Amino acid transport and metabolism
Rru_A0020	Rrub_ATCC_11170:637824090	YP_425112	7	7	3	5					23.8109	0.00762335	0.00838904	YES	UP	5.69	18289	Cytoplasmic	Glutathione peroxidase	COG0386	O	Post translational modification and protein turnover chaperones
Rru_A0024	Rrub_ATCC_11170:637824094	YP_425116		2						6	-2.32069	0.531244	3.57577	NO	DOWN	8.84	38841	Unknown	peptidase	COG0265	O	Post translational modification and protein turnover chaperones
Rru_A0026	Rrub_ATCC_11170:637824096	YP_425118		3				7			-2.93808	0.532738	3.60198	NO	DOWN	9.21	50341	Cytoplasmic	hypothetical protein	none	None	None
Rru_A0036	Rrub_ATCC_11170:637824106	YP_425128	3	3		5	10	2	6	2	-15.2885	0.258464	0.571363	NO	DOWN	6.11	16539	Unknown	CcmE/CycJ protein	COG2332	O	Post translational modification and protein turnover chaperones
Rru_A0041	Rrub_ATCC_11170:637824111	YP_425133	13	17	10	17	10	7	10		29.3912	0.110214	0.169848	NO	UP	5.88	16163	Unknown	Cytochrome c, class II	COG3909	C	Energy production and conversion
Rru_A0043	Rrub_ATCC_11170:637824113	YP_425135		2		2	6		5	4	-6.18498	0.116009	0.180445	NO	DOWN	6.64	39963	Cytoplasmic	UDP-3-O-(3-hydroxymyristoyl) glucosamine N-acyltransferase, LpxD	COG1044	M	Cell wall membrane and envelope biogenesis
Rru_A0044	Rrub_ATCC_11170:637824114	YP_425136		2							4.12668	0.392429	1.51035	NO	UP	4.1	9368	Unknown	acyl carrier protein	none	None	None
Rru_A0045	Rrub_ATCC_11170:637824115	YP_425137	2	2		3	7		9	4	-7.0493	0.166402	0.281273	NO	DOWN	5.75	42163	Cytoplasmic Membrane	Beta-ketoacyl synthase	COG0304	I	Lipid transport and metabolism
Rru_A0046	Rrub_ATCC_11170:637824116	YP_425138		4						4	-0.777566	0.906231	35.7961	NO	DOWN	5.44	18209	Cytoplasmic	Protein of unknown function DUF523	COG1683	S	Unknown Function
Rru_A0050	Rrub_ATCC_11170:637824120	YP_425142						2			-3.87838	0.390368	1.18612	NO	DOWN	11.07	14253	Cytoplasmic Membrane	hypothetical protein	none	None	None
Rru_A0051	Rrub_ATCC_11170:637824121	YP_425143	3							2	0.288256	0.837424	18.7608	NO	UP	6.07	55218	Cytoplasmic	Carboxyl transferase	COG4799	I	Lipid transport and metabolism
Rru_A0052	Rrub_ATCC_11170:637824122	YP_425144					6	8	5	5	-8.13992	0.0138633	0.0160438	YES	DOWN	5.76	72790	Cytoplasmic	Biotin carboxylase	COG4770	I	Lipid transport and metabolism
Rru_A0053	Rrub_ATCC_11170:637824123	YP_425145							2		-0.75585	0.389151	1.02837	NO	DOWN	5.9	55836	Cytoplasmic	Carboxyl transferase	COG4799	I	Lipid transport and metabolism
Rru_A0054	Rrub_ATCC_11170:637824124	YP_425146	2					6	3	6	-4.64813	0.117539	0.183777	NO	DOWN	6.04	68130	Cytoplasmic	Deoxyxylulose-5-phosphate synthase	COG1154	H	Coenzyme transport and metabolism
Rru_A0055	Rrub_ATCC_11170:637824125	YP_425147	64	66	42	69	182	61	142	71	-184.904	0.106955	0.163816	NO	DOWN	4.38	31414	Outer Membrane	VacJ-like lipoprotein	COG2853	M	Cell wall membrane and envelope biogenesis
Rru_A0056	Rrub_ATCC_11170:637824126	YP_425148		6	2	5	8		6		-2.7986	0.777561	11.3313	NO	DOWN	9	22855	Unknown	Toluene tolerance	COG2854	Q	Secondary metabolites biosynthesis, transport and catabolism
Rru_A0059	Rrub_ATCC_11170:637824129	YP_425151	5	6	5	5	9	6	9	13	-12.0589	0.0224886	0.0270692	YES	DOWN	5.16	36282	Cytoplasmic	4-hydroxy-3-methylbut-2-enyl diphosphate reductase	COG0761	I	Lipid transport and metabolism
Rru_A0061	Rrub_ATCC_11170:637824131	YP_425153						5			-5.40047	0.390748	1.26951	NO	DOWN	9.76	24968	Cytoplasmic Membrane	Purine and other phosphorylases, family 1	COG0775	F	Nucleotide transport and metabolism
Rru_A0062	Rrub_ATCC_11170:637824132	YP_425154					3			5	-2.5633	0.195978	0.376167	NO	DOWN	5.61	74248	Cytoplasmic Membrane	terpene synthase, squalene cyclase	COG1657	I	Lipid transport and metabolism
Rru_A0064	Rrub_ATCC_11170:637824134	YP_425156	2								0.540754	0.392532	1.8945	NO	UP	9.18	74595	Cytoplasmic Membrane	squalene-phytoene synthase	COG1562	I	Lipid transport and metabolism
Rru_A0071	Rrub_ATCC_11170:637824141	YP_425163				2					3.95521	0.392435	1.68781	NO	UP	4.94	9622	Unknown	hypothetical protein	none	None	None
Rru_A0072	Rrub_ATCC_11170:637824142	YP_425164	28	34	22	20	78	30	71	47	-46.4058	0.0358915	0.0454242	YES	DOWN	5.09	68834	Cytoplasmic	chaperone protein Hsp90	COG0326	O	Post translational modification and protein turnover chaperones
Rru_A0073	Rrub_ATCC_11170:637824143	YP_425165	41	51	43	49	68	57	58	71	-171.076	0.00653685	0.00713587	YES	DOWN	6.45	14325	Cytoplasmic	ribosomal subunit interface protein, putative	none	None	None
Rru_A0074	Rrub_ATCC_11170:637824144	YP_425166	5	11	8	9	24	13	18	33	-12.0138	0.0246516	0.0299612	YES	DOWN	7.19	113698	Cytoplasmic	Helicase-like	COG4581	L	Replication, recombination and repair
Rru_A0077	Rrub_ATCC_11170:637824147	YP_425169	7	12	10	15	10	11	8	22	-27.1774	0.331116	0.80033	NO	DOWN	4.26	12461	Cytoplasmic	4Fe-4S ferredoxin, iron-sulfur binding	COG1146	C	Energy production and conversion
Rru_A0088	Rrub_ATCC_11170:637824158	YP_425180	3	3	5					6	2.63528	0.573757	4.5809	NO	UP	5.65	35998	Cytoplasmic	Zinc-containing alcohol dehydrogenase superfamily	COG0604	C	Energy production and conversion
Rru_A0092	Rrub_ATCC_11170:637824162	YP_425184	9	6	6	8	54	56	41	41	-87.9362	0.00941143	0.0105343	YES	DOWN	5.45	44598	Periplasmic	extracellular solute-binding protein, family 1	COG1653	G	Carbohydrate transport and metabolism
Rru_A0096	Rrub_ATCC_11170:637824166	YP_425188	2	5		3		2			3.82293	0.218239	0.44751	NO	UP	5.95	34162	Cytoplasmic Membrane	Secretion protein HlyD	COG1566	V	Defense mechanisms
Rru_A0098	Rrub_ATCC_11170:637824168	YP_425190	3	2				2	3	4	-2.51713	0.295519	0.683473	NO	DOWN	5.81	42350	Cytoplasmic	Cystathionine gamma-synthase	COG0626	E	Amino acid transport and metabolism
Rru_A0103	Rrub_ATCC_11170:637824173	YP_425195		2	2						10.7337	0.185503	0.339561	NO	UP	4.86	7772	Unknown	SlyX	COG2900	S	Unknown Function
Rru_A0104	Rrub_ATCC_11170:637824175	YP_425196	8	13	4	6	82	29	53	48	-22.7102	0.0207639	0.024834	YES	DOWN	5.34	185231	Unknown	Alpha-2-macroglobulin-like protein	COG2373	R	General function prediction
Rru_A0113	Rrub_ATCC_11170:637824184	YP_425205	4	4			5	5	3	3	-3.13881	0.0979422	0.14775	NO	DOWN	5.99	73834	Cytoplasmic	type II secretion system protein E	COG2804	N	Cell Motility
Rru_A0116	Rrub_ATCC_11170:637824187	YP_425208	3	2							2.79196	0.199741	0.389871	NO	UP	9.01	34314	Cytoplasmic Membrane	hypothetical protein	none	None	None
Rru_A0122	Rrub_ATCC_11170:637824193	YP_425214	10	11	11	16	10	4	16	11	2.2186	0.892973	26.807	NO	UP	5.43	12505	Unknown	hypothetical protein	none	None	None
Rru_A0134	Rrub_ATCC_11170:637824206	YP_425226	6	12	5	6	30	48	31	54	-62.3047	0.016605	0.019472	YES	DOWN	5.59	52433	Cytoplasmic	Succinic semialdehyde dehydrogenase	COG1012	C	Energy production and conversion
Rru_A0135	Rrub_ATCC_11170:637824207	YP_425227	2	2	2	6					11.3683	0.0461559	0.0601389	NO	UP	4.74	20258	Cytoplasmic	molybdenum ABC transporter ATP-binding protein	none	None	None
Rru_A0137	Rrub_ATCC_11170:637824209	YP_425229					2				-1.25706	0.389723	1.10581	NO	DOWN	7.69	36629	Cytoplasmic	TRAP transporter solute receptor, TAXI family	COG2358	R	General function prediction
Rru_A0138	Rrub_ATCC_11170:637824210	YP_425230						4		6	-4.90821	0.183604	0.330048	NO	DOWN	5.5	48125	Unknown	Leucyl aminopeptidase	COG0260	E	Amino acid transport and metabolism
Rru_A0142	Rrub_ATCC_11170:637824214	YP_425234						5		10	-10.4731	0.196698	0.379491	NO	DOWN	6.13	34074	Unknown	Putative cyclase	COG1878	R	General function prediction
Rru_A0144	Rrub_ATCC_11170:637824216	YP_425236	5	6	7	5	6	11	10	8	-9.39959	0.0765842	0.108754	NO	DOWN	5.7	38938	Cytoplasmic	NADH:flavin oxidoreductase/NADH oxidase	COG1902	C	Energy production and conversion
Rru_A0146	Rrub_ATCC_11170:637824218	YP_425238	18	22	12	27	19	6	17	17	10.3022	0.541157	3.70903	NO	UP	5.73	20335	Cytoplasmic	Inorganic diphosphatase	COG0221	C	Energy production and conversion
Rru_A0148	Rrub_ATCC_11170:637824220	YP_425240	2	5	4	2	3	2	2	3	0.388588	0.718562	8.36094	NO	UP	5.5	67189	Cytoplasmic	GTP-binding protein TypA	COG1217	T	Signal transduction mechanisms
Rru_A0149	Rrub_ATCC_11170:637824221	YP_425241		3						2	0.259344	0.878078	24.8678	NO	UP	5.53	42976	Cytoplasmic	PfkB	COG0524	G	Carbohydrate transport and metabolism
Rru_A0151	Rrub_ATCC_11170:637824223	YP_425243	59	36	4		5	19	5	17	30.4992	0.530979	3.55803	NO	UP	5.39	25588	Unknown	hypothetical protein	COG1664	M	Cell wall membrane and envelope biogenesis
Rru_A0154	Rrub_ATCC_11170:637824226	YP_425246	2	3	4	2	4		3		2.33409	0.560374	4.24809	NO	UP	5.75	27339	Cytoplasmic	Dihydrodipicolinate reductase	COG0289	E	Amino acid transport and metabolism
Rru_A0156	Rrub_ATCC_11170:637824228	YP_425248		2							0.878242	0.392429	1.55829	NO	UP	6.79	40482	Cytoplasmic Membrane	Secretion protein HlyD	COG1566	V	Defense mechanisms
Rru_A0158	Rrub_ATCC_11170:637824230	YP_425250	4	2							1.93981	0.22259	0.463395	NO	UP	5.49	58969	Cytoplasmic Membrane	chemotaxis sensory transducer	COG0840	N	Cell Motility
Rru_A0159	Rrub_ATCC_11170:637824231	YP_425251		2							0.63783	0.392429	1.68296	NO	UP	9.89	57508	Cytoplasmic	Exodeoxyribonuclease VII	COG1570	L	Replication, recombination and repair
Rru_A0161	Rrub_ATCC_11170:637824233	YP_425253	36	54	21	52	167	224	271	266	-1655.41	0.00203962	0.00212307	YES	DOWN	4.87	11330	Cytoplasmic	Chaperonin Cpn10	COG0234	O	Post translational modification and protein turnover chaperones
Rru_A0162	Rrub_ATCC_11170:637824234	YP_425254	625	630	266	278	680	369	1168	459	-432.755	0.15946	0.26743	NO	DOWN	5.2	57045	Cytoplasmic	Chaperonin Cpn60/TCP-1	COG0459	O	Post translational modification and protein turnover chaperones
Rru_A0163	Rrub_ATCC_11170:637824235	YP_425255	3	3		2					16.6965	0.0681887	0.0944199	NO	UP	10.44	8998	Unknown	Transcriptional Regulator, XRE family	none	None	None
Rru_A0172	Rrub_ATCC_11170:637824250	YP_425264					4		2	3	-5.22577	0.0858521	0.125354	NO	DOWN	5.52	38377	Cytoplasmic	CRISPR-associated CT1975 family protein	none	None	None
Rru_A0193	Rrub_ATCC_11170:637824271	YP_425285							3		-1.41903	0.389767	1.11224	NO	DOWN	5.95	41996	Cytoplasmic Membrane	Beta-ketoacyl synthase	COG0304	I	Lipid transport and metabolism
Rru_A0203	Rrub_ATCC_11170:637824281	YP_425295	3	4	3	4	7	7	10	3	-32.6558	0.0676556	0.0934233	NO	DOWN	4.86	10771	Unknown	hypothetical protein	none	None	None
Rru_A0206	Rrub_ATCC_11170:637824284	YP_425298		2					3		-0.710244	0.741981	9.43825	NO	DOWN	4.97	36990	Cytoplasmic	Cobalt chelatase, pCobS small subunit	COG0714	R	General function prediction
Rru_A0207	Rrub_ATCC_11170:637824285	YP_425299						4		2	-2.29811	0.236986	0.506718	NO	DOWN	5.11	68977	Cytoplasmic	Cobalt chelatase, CobT subunit	COG4547	H	Coenzyme transport and metabolism
Rru_A0210	Rrub_ATCC_11170:637824288	YP_425302	7	16	9	6	20	20	14	12	-78.4991	0.0552491	0.0732588	NO	DOWN	11.76	11006	Cytoplasmic	Ribosomal protein L28	COG0227	J	Translation of ribosomal structure and biogenesis
Rru_A0212	Rrub_ATCC_11170:637824290	YP_425304	3	3	3						13.3056	0.0597038	0.0798	NO	UP	10.63	13555	Unknown	hypothetical protein	none	None	None
Rru_A0213	Rrub_ATCC_11170:637824291	YP_425305	2	3	3	4	5	2	4		-0.402201	0.862787	20.8878	NO	DOWN	5.18	46646	Unknown	hypothetical protein	none	None	None
Rru_A0217	Rrub_ATCC_11170:637824295	YP_425309	7	13	4	4	15	11	19	17	-25.2852	0.00485124	0.00522361	YES	DOWN	5.5	35053	Cytoplasmic	Citrate lyase	COG2301	G	Carbohydrate transport and metabolism
Rru_A0218	Rrub_ATCC_11170:637824296	YP_425310		4		2	4	4	5	9	-11.4958	0.0177902	0.0209765	YES	DOWN	6.15	35600	Cytoplasmic	Acetyl-CoA carboxylase	COG0825	I	Lipid transport and metabolism
Rru_A0221	Rrub_ATCC_11170:637824299	YP_425313	30	39	36	52	59	46	69	77	-63.2578	0.00113175	0.00116274	YES	DOWN	4.94	41320	Cytoplasmic	Phosphoglycerate kinase	COG0126	G	Carbohydrate transport and metabolism
Rru_A0222	Rrub_ATCC_11170:637824300	YP_425314	41	35	28	34	87	134	104	143	-232.454	0.0140083	0.0162241	YES	DOWN	6.84	35584	Cytoplasmic	Glyceraldehyde-3-phosphate dehydrogenase, type I	COG0057	G	Carbohydrate transport and metabolism
Rru_A0228	Rrub_ATCC_11170:637824306	YP_425320	2	2							2.38458	0.182714	0.324946	NO	UP	8.84	31955	Periplasmic	Twin-arginine translocation pathway signal	COG2367	V	Defense mechanisms
Rru_A0230	Rrub_ATCC_11170:637824308	YP_425322							3	2	-1.49915	0.190011	0.356509	NO	DOWN	7.9	71903	Cytoplasmic Membrane	Asparagine synthase, glutamine-hydrolyzing	COG0367	E	Amino acid transport and metabolism							Transcription	k	64	52	45		k	52	45
Rru_A0231	Rrub_ATCC_11170:637824309	YP_425323	3								2.76202	0.392021	1.4529	NO	UP	6.84	21545	Unknown	hypothetical protein	none	None	None
Rru_A0233	Rrub_ATCC_11170:637824311	YP_425325		3							1.17187	0.391952	1.41764	NO	UP	5.84	48525	Cytoplasmic	hypothetical protein	none	None	None
Rru_A0235	Rrub_ATCC_11170:637824313	YP_425327	7	8	2	3	3	7	7	6	-1.54661	0.34193	0.831825	NO	DOWN	5.52	103887	Cytoplasmic	SecA protein	COG0653	U	Intracellular trafficking, secretion and vesicular transport
Rru_A0237	Rrub_ATCC_11170:637824315	YP_425329		3		3	4	4			-7.53402	0.517104	3.33121	NO	DOWN	6.4	12687	Cytoplasmic	Protein of unknown function DUF190	COG1993	S	Unknown Function
Rru_A0243	Rrub_ATCC_11170:637824321	YP_425335	3	5		2	9	9	12	14	-17.0213	0.000291084	0.000295214	YES	DOWN	6.31	49446	Cytoplasmic	tRNA/rRNA cytosine-C5-methylase	COG0144	J	Translation of ribosomal structure and biogenesis
Rru_A0244	Rrub_ATCC_11170:637824322	YP_425336	34	49	22	34	32	15	27	19	10.7717	0.271416	0.610789	NO	UP	6.81	51190	Cytoplasmic	IMP dehydrogenase	COG0516	F	Nucleotide transport and metabolism
Rru_A0247	Rrub_ATCC_11170:637824326	YP_425339	32	50	24	41	57	41	40	46	-40.7629	0.0398187	0.0509965	NO	DOWN	5.12	35685	Periplasmic	Periplasmic binding protein/LacI transcriptional regulator	COG1879	G	Carbohydrate transport and metabolism
Rru_A0261	Rrub_ATCC_11170:637824340	YP_425353					5	4	6	6	-14.9221	8.96493e-05	9.04934e-05	YES	DOWN	6.04	34493	Cytoplasmic	hypothetical protein	none	None	None
Rru_A0264	Rrub_ATCC_11170:637824344	YP_425356	7	10	4	4	14	16	5	18	-12.246	0.0758329	0.107484	NO	DOWN	5.2	64002	Unknown	TPR repeat	COG4783	R	General function prediction
Rru_A0265	Rrub_ATCC_11170:637824345	YP_425357	5	5	4	5	9		8	13	-4.90786	0.320683	0.765254	NO	DOWN	5.92	58997	Cytoplasmic	Electron-transferring-flavoprotein dehydrogenase	COG0644	C	Energy production and conversion
Rru_A0268	Rrub_ATCC_11170:637824348	YP_425360	24	19	13	13	10		4		53.5783	0.0136399	0.015761	YES	UP	5.06	19768	Cytoplasmic	Molybdopterin binding domain	COG0521	H	Coenzyme transport and metabolism
Rru_A0269	Rrub_ATCC_11170:637824349	YP_425361	2	3		5					5.97601	0.0916551	0.135809	NO	UP	5.06	30371	Unknown	hypothetical protein	none	None	None
Rru_A0270	Rrub_ATCC_11170:637824350	YP_425362	2	3		2					9.13166	0.0668017	0.0919903	NO	UP	4.85	15022	Unknown	Protein of unknown function DUF525	COG2967	P	Inorganic ion transport and metabolism
Rru_A0271	Rrub_ATCC_11170:637824351	YP_425363								3	-2.62696	0.389953	1.1149	NO	DOWN	6	25756	Cytoplasmic	GTP cyclohydrolase I	COG0302	H	Coenzyme transport and metabolism
Rru_A0273	Rrub_ATCC_11170:637824353	YP_425365	36	48	34	43	32	11	44	25	25.089	0.302132	0.702012	NO	UP	6.52	25834	Unknown	Acetoacetyl-CoA reductase	COG1028	I	Lipid transport and metabolism
Rru_A0274	Rrub_ATCC_11170:637824354	YP_425366	22	27	16	26	79	104	72	115	-167.258	0.0118008	0.01347	YES	DOWN	5.86	40190	Cytoplasmic	Acetyl-CoA C-acetyltransferase	COG0183	I	Lipid transport and metabolism
Rru_A0276	Rrub_ATCC_11170:637824356	YP_425368	27	29	28	31	9	4	11	7	73.0609	3.37795e-05	3.38924e-05	YES	UP	5.53	22621	Unknown	Polyhydroxyalkanoate synthesis repressor PhaR	COG5394	S	Unknown Function
Rru_A0284	Rrub_ATCC_11170:637824364	YP_425376					2	6		2	-4.19363	0.170528	0.28955	NO	DOWN	6.2	60736	Cytoplasmic	acetolactate synthase	COG0028	E	Amino acid transport and metabolism
Rru_A0285	Rrub_ATCC_11170:637824365	YP_425377		5	3	5	6		4	5	-1.49202	0.608667	5.25063	NO	DOWN	5.56	52497	Cytoplasmic	Aldehyde dehydrogenase	COG1012	C	Energy production and conversion
Rru_A0287	Rrub_ATCC_11170:637824367	YP_425379		2	2						1.97434	0.185503	0.338735	NO	UP	4.85	39927	Cytoplasmic	hypothetical protein	none	None	None
Rru_A0288	Rrub_ATCC_11170:637824368	YP_425380	30	38	20	35	14	10	19	13	37.8766	0.00809906	0.00893217	YES	UP	5.19	29317	Cytoplasmic	2,5-didehydrogluconate reductase	COG0656	R	General function prediction
Rru_A0291	Rrub_ATCC_11170:637824371	YP_425383		2							3.08572	0.392429	1.55418	NO	UP	9.77	12364	Cytoplasmic Membrane	hypothetical protein	none	None	None
Rru_A0292	Rrub_ATCC_11170:637824372	YP_425384	44	28	23	34	10	5	14	10	154.819	0.0118784	0.0135688	YES	UP	5.88	11296	Cytoplasmic	Integration host factor, beta subunit	COG0776	L	Replication, recombination and repair
Rru_A0293	Rrub_ATCC_11170:637824373	YP_425385	36	28	21	27	44	28	56	38	-25.9884	0.0110996	0.0125739	YES	DOWN	4.89	63024	Cytoplasmic	Ribosomal protein S1	COG0539	J	Translation of ribosomal structure and biogenesis
Rru_A0294	Rrub_ATCC_11170:637824374	YP_425386	8	14	4	9			3	4	22.9904	0.0231598	0.0279669	YES	UP	6.98	22304	Cytoplasmic	Cytidylate kinase	COG0283	F	Nucleotide transport and metabolism
Rru_A0295	Rrub_ATCC_11170:637824375	YP_425387	14	16	9	17	16	18	16	24	-13.3136	0.0352228	0.0443908	YES	DOWN	5.84	46402	Cytoplasmic Membrane	3-phosphoshikimate 1-carboxyvinyltransferase	COG0128	E	Amino acid transport and metabolism
Rru_A0296	Rrub_ATCC_11170:637824376	YP_425388	10	3	3	6	8		12	6	-11.3887	0.615082	5.33664	NO	DOWN	4.07	12390	Cytoplasmic	hypothetical protein	none	None	None
Rru_A0298	Rrub_ATCC_11170:637824380	YP_425390		5				2	2	8	-3.37397	0.353762	0.870486	NO	DOWN	5.38	52477	Cytoplasmic	Aldehyde dehydrogenase (NAD+)	COG1012	C	Energy production and conversion
Rru_A0299	Rrub_ATCC_11170:637824381	YP_425391	3	4	3	8		7	3	7	-2.40917	0.765689	10.544	NO	DOWN	5.32	25200	Cytoplasmic	Glutamine amidotransferase class-I	COG0518	F	Nucleotide transport and metabolism
Rru_A0300	Rrub_ATCC_11170:637824382	YP_425392	5	6	3	5	5	8	7	14	-13.8616	0.0873654	0.128438	NO	DOWN	5.78	31342	Cytoplasmic	Aminotransferase, class IV	COG0115	E	Amino acid transport and metabolism
Rru_A0301	Rrub_ATCC_11170:637824383	YP_425393	18	27	8	11	10	2	12	3	43.37	0.134947	0.218036	NO	UP	5.26	14725	Unknown	Alkylhydroperoxidase AhpD core	COG2128	S	Unknown Function
Rru_A0302	Rrub_ATCC_11170:637824384	YP_425394					3				-2.22728	0.390149	1.14378	NO	DOWN	5.99	31706	Cytoplasmic	Hydrogenase accessory protein HypB	COG0378	K	Transcription
Rru_A0315	Rrub_ATCC_11170:637824397	YP_425407	2								0.551184	0.392532	1.86453	NO	UP	8.83	71385	Cytoplasmic Membrane	NADH dehydrogenase (quinone)	COG0651	C	Energy production and conversion
Rru_A0332	Rrub_ATCC_11170:637824414	YP_425424	3	9		3	3	10	8	12	-20.2417	0.0872159	0.128093	NO	DOWN	6.21	25443	Cytoplasmic	Glutathione S-transferase-like	COG0625	O	Post translational modification and protein turnover chaperones
Rru_A0333	Rrub_ATCC_11170:637824415	YP_425425	41	37	16	42	24	6	24	7	74.3336	0.0799064	0.114775	NO	UP	5.02	17661	Cytoplasmic	Ferritin and Dps	COG0783	P	Inorganic ion transport and metabolism
Rru_A0334	Rrub_ATCC_11170:637824416	YP_425426			2				4		-1.09383	0.706917	7.85987	NO	DOWN	6.13	34340	Unknown	Transcriptional Regulator, LysR family	COG0583	K	Transcription
Rru_A0335	Rrub_ATCC_11170:637824417	YP_425427	10	12	7	7	12	5	6		8.45955	0.546515	3.83326	NO	UP	5.85	17957	Cytoplasmic	YbaK/prolyl-tRNA synthetase associated region	COG2606	S	Unknown Function
Rru_A0338	Rrub_ATCC_11170:637824421	YP_425430	4						2		3.3355	0.687386	7.36976	NO	UP	4.56	11463	Unknown	hypothetical protein	none	None	None
Rru_A0344	Rrub_ATCC_11170:637824427	YP_425436		2				6		4	-5.35944	0.270316	0.606493	NO	DOWN	5.6	41151	Cytoplasmic	CRISPR-associated CT1975 family protein	none	None	None
Rru_A0350	Rrub_ATCC_11170:637824433	YP_425442		2	2	2					9.3861	0.0603802	0.081065	NO	UP	10.31	13206	Outer Membrane	Helix-turn-helix protein, CopG	none	None	None
Rru_A0354	Rrub_ATCC_11170:637824437	YP_425446				19			12		2.42738	0.816748	15.5182	NO	UP	9.66	46050	Unknown	Phage integrase	COG4974	L	Replication, recombination and repair
Rru_A0355	Rrub_ATCC_11170:637824438	YP_425447				3		3		3	-1.67589	0.404858	2.03242	NO	DOWN	5.41	57029	Cytoplasmic	Glutamine amidotransferase class-I	COG0518,COG0519	F	Nucleotide transport and metabolism
Rru_A0356	Rrub_ATCC_11170:637824439	YP_425448	6	4	6	9	10		14	6	-3.67978	0.583764	4.78814	NO	DOWN	5.45	45445	Cytoplasmic	Isocitrate dehydrogenase	COG0538	C	Energy production and conversion
Rru_A0357	Rrub_ATCC_11170:637824440	YP_425449		2							1.72987	0.392429	1.55009	NO	UP	5.48	21085	Unknown	hypothetical protein	COG1611	R	General function prediction
Rru_A0360	Rrub_ATCC_11170:637824443	YP_425452	4	10	6	7	4	15	6	20	-13.0863	0.237876	0.510074	NO	DOWN	5.47	40656	Cytoplasmic	Initiation factor 2B alpha/beta/delta	COG0182	J	Translation of ribosomal structure and biogenesis
Rru_A0361	Rrub_ATCC_11170:637824444	YP_425453	9	10	7	8	15	9	6	12	-10.2009	0.1865	0.345174	NO	DOWN	6.12	32078	Cytoplasmic	Methylthioadenosine phosphorylase	COG0005	F	Nucleotide transport and metabolism
Rru_A0362	Rrub_ATCC_11170:637824445	YP_425454	2	5	3		9	7	8	10	-20.3013	0.00142525	0.00147234	YES	DOWN	5.4	29594	Unknown	Cytochrome c1	COG2857	C	Energy production and conversion
Rru_A0364	Rrub_ATCC_11170:637824447	YP_425456	3		5		7	31	5	48	-102.713	0.127924	0.204052	NO	DOWN	5.11	19573	Cytoplasmic Membrane	ubiquinol-cytochrome c reductase, iron-sulfur subunit	COG0723	C	Energy production and conversion
Rru_A0369	Rrub_ATCC_11170:637824452	YP_425461	5	8	6	6	14	12	11	19	-22.6172	0.0105701	0.0119471	YES	DOWN	5.66	36257	Unknown	ATPase associated with various cellular activities, AAA_3	COG0714	R	General function prediction
Rru_A0371	Rrub_ATCC_11170:637824454	YP_425463								4	-0.883666	0.390215	1.14621	NO	DOWN	6.15	97229	Cytoplasmic Membrane	Double-transmembrane region-like	none	None	None
Rru_A0373	Rrub_ATCC_11170:637824456	YP_425465	4	8	3	7					19.5958	0.0117252	0.0133735	YES	UP	6.06	21273	Unknown	flavodoxin/nitric oxide synthase	COG0655	R	General function prediction
Rru_A0375	Rrub_ATCC_11170:637824458	YP_425467		8	2			5		6	-3.19709	0.718916	8.43041	NO	DOWN	5.34	25282	Cytoplasmic	Pirin-like	COG1741	R	General function prediction
Rru_A0378	Rrub_ATCC_11170:637824461	YP_425470		2							0.390552	0.392429	1.67816	NO	UP	10.37	95939	Unknown	hypothetical protein	none	None	None
Rru_A0380	Rrub_ATCC_11170:637824463	YP_425472						2			-4.43713	0.390368	1.19825	NO	DOWN	4.87	13059	Unknown	Glyoxalase/bleomycin resistance protein/dioxygenase	COG3324	R	General function prediction
Rru_A0384	Rrub_ATCC_11170:637824467	YP_425476	4	5			2	7		13	-9.79405	0.277923	0.628256	NO	DOWN	6.37	35937	Cytoplasmic	NADPH-quinone reductase	COG0604	C	Energy production and conversion
Rru_A0385	Rrub_ATCC_11170:637824468	YP_425477	40	61	28	46	33	21	26	17	18.3579	0.0774456	0.1105	NO	UP	5.3	59802	Periplasmic	Gamma-glutamyltransferase	COG0405	E	Amino acid transport and metabolism
Rru_A0389	Rrub_ATCC_11170:637824472	YP_425481			9	13	3		3	3	23.8002	0.418041	2.16372	NO	UP	4.85	11039	Cytoplasmic	Antibiotic biosynthesis monooxygenase	COG1359	S	Unknown Function
Rru_A0392	Rrub_ATCC_11170:637824476	YP_425484		2					2	3	-2.56846	0.391954	1.42451	NO	DOWN	5.74	26582	Unknown	Molybdopterin binding domain	COG1058	R	General function prediction
Rru_A0393	Rrub_ATCC_11170:637824477	YP_425485			2					3	-1.29223	0.802776	14.1761	NO	DOWN	4.9	16638	Unknown	NUDIX hydrolase	COG1051	F	Nucleotide transport and metabolism
Rru_A0394	Rrub_ATCC_11170:637824478	YP_425486	21	31	12	12	9	39	15	13	-9.37339	0.665382	6.74824	NO	DOWN	6.09	42264	Unknown	Amino-acid N-acetyltransferase	COG1364	E	Amino acid transport and metabolism
Rru_A0395	Rrub_ATCC_11170:637824479	YP_425487	101	109	91	122	263	209	329	279	-502.421	8.36842e-05	8.44153e-05	YES	DOWN	5.29	33016	Outer Membrane	PpiC-type peptidyl-prolyl cis-trans isomerase	COG0760	O	Post translational modification and protein turnover chaperones
Rru_A0396	Rrub_ATCC_11170:637824480	YP_425488								3	-1.44637	0.389953	1.12562	NO	DOWN	5.7	44770	Cytoplasmic	Diaminopimelate decarboxylase	COG0019	E	Amino acid transport and metabolism
Rru_A0397	Rrub_ATCC_11170:637824481	YP_425489	2	3	3		5			2	0.0235546	0.992734	298.019	NO	UP	5.73	51500	Cytoplasmic	Argininosuccinate lyase	COG0165	E	Amino acid transport and metabolism
Rru_A0401	Rrub_ATCC_11170:637824485	YP_425493	2		2						3.4545	0.183562	0.329183	NO	UP	7.96	24386	Cytoplasmic	hypothetical protein	none	None	None
Rru_A0403	Rrub_ATCC_11170:637824487	YP_425495	7	4	4			3		8	1.73683	0.836349	18.4612	NO	UP	6.45	25448	Cytoplasmic	Short-chain dehydrogenase/reductase SDR	COG1028	I	Lipid transport and metabolism
Rru_A0404	Rrub_ATCC_11170:637824488	YP_425496							3	3	-2.44036	0.181415	0.31156	NO	DOWN	5.65	53292	Cytoplasmic	Amidophosphoribosyl transferase	COG0034	F	Nucleotide transport and metabolism
Rru_A0407	Rrub_ATCC_11170:637824491	YP_425499						5			-5.08526	0.390748	1.2806	NO	DOWN	5.97	27252	Cytoplasmic Membrane	ABC transporter component	COG1127	Q	Secondary metabolites biosynthesis, transport and catabolism
Rru_A0409	Rrub_ATCC_11170:637824493	YP_425501		5		2		8		4	-4.55319	0.469761	2.68103	NO	DOWN	5.9	39249	Cytoplasmic	Alanine racemase region	COG0787	M	Cell wall membrane and envelope biogenesis
Rru_A0411	Rrub_ATCC_11170:637824495	YP_425503	7	9	5	8	20	30	23	15	-73.9573	0.0376808	0.0480534	YES	DOWN	4.7	21355	Cytoplasmic	Ribosomal protein L9	COG0359	J	Translation of ribosomal structure and biogenesis
Rru_A0413	Rrub_ATCC_11170:637824497	YP_425505	6	6	13	23	13	6	13	10	-1.40986	0.972822	97.3471	NO	DOWN	11.73	8989	Cytoplasmic	Ribosomal protein S18	COG0238	J	Translation of ribosomal structure and biogenesis
Rru_A0414	Rrub_ATCC_11170:637824498	YP_425506	21	24	17	19	23	13	14	13	6.89591	0.666321	6.80373	NO	UP	8.84	18132	Cytoplasmic	Ribosomal protein S6	COG0360	J	Translation of ribosomal structure and biogenesis
Rru_A0415	Rrub_ATCC_11170:637824499	YP_425507	15	22	11	14	33	14	44	33	-47.3926	0.0304657	0.0378551	YES	DOWN	5.36	32138	Cytoplasmic	Malonyl CoA-acyl carrier protein transacylase	COG0331	I	Lipid transport and metabolism
Rru_A0416	Rrub_ATCC_11170:637824500	YP_425508	20	19	8	20	28	21	25	28	-40.9101	0.00575069	0.00625945	YES	DOWN	7.77	25346	Cytoplasmic	3-oxoacyl-(acyl-carrier-protein) reductase	COG1028	I	Lipid transport and metabolism
Rru_A0417	Rrub_ATCC_11170:637824501	YP_425509	22	16	26	31	69	51	84	40	-455.838	0.0110572	0.012507	YES	DOWN	3.97	8388	Cytoplasmic	Acyl carrier protein (ACP)	COG0236	I	Lipid transport and metabolism
Rru_A0418	Rrub_ATCC_11170:637824502	YP_425510	12	22	7	13	21	15	25	44	-29.9688	0.0654048	0.0895736	NO	DOWN	5.78	43979	Cytoplasmic Membrane	Beta-ketoacyl synthase	COG0304	I	Lipid transport and metabolism
Rru_A0420	Rrub_ATCC_11170:637824504	YP_425512	9	9	5	8	5	2	3	2	23.2895	0.00993249	0.0111592	YES	UP	5.16	13933	Cytoplasmic	hypothetical protein	none	None	None
Rru_A0422	Rrub_ATCC_11170:637824506	YP_425514	3	5	4					4	11.242	0.255474	0.559805	NO	UP	6.1	13815	Unknown	hypothetical protein	none	None	None
Rru_A0423	Rrub_ATCC_11170:637824507	YP_425515		3		6			4		5.84028	0.556975	4.13871	NO	UP	9.5	14020	Cytoplasmic Membrane	hypothetical protein	none	None	None
Rru_A0425	Rrub_ATCC_11170:637824509	YP_425517	7	6	6	7				4	34.3564	0.0128978	0.014835	YES	UP	6.01	12190	Unknown	hypothetical protein	none	None	None
Rru_A0426	Rrub_ATCC_11170:637824510	YP_425518	30	53	28	56		5	7	28	193.6	0.0163741	0.0191862	YES	UP	4.62	11586	Unknown	hypothetical protein	none	None	None
Rru_A0428	Rrub_ATCC_11170:637824512	YP_425520	6	5	8	7	2		4		12.3983	0.0113402	0.012866	YES	UP	5.19	32354	Cytoplasmic	hypothetical protein	COG1561	S	Unknown Function
Rru_A0432	Rrub_ATCC_11170:637824516	YP_425524			2	2	4	7	2	3	-8.54296	0.0991933	0.149788	NO	DOWN	6.25	35241	Cytoplasmic	4-hydroxythreonine-4-phosphate dehydrogenase	COG1995	H	Coenzyme transport and metabolism
Rru_A0433	Rrub_ATCC_11170:637824517	YP_425525	4	4	2		10	3	5	4	-6.53783	0.119878	0.188022	NO	DOWN	9.15	48045	Periplasmic	PpiC-type peptidyl-prolyl cis-trans isomerase	COG0760	O	Post translational modification and protein turnover chaperones
Rru_A0434	Rrub_ATCC_11170:637824518	YP_425526		2	2		2				0.365109	0.623286	5.60211	NO	UP	4.75	94647	Outer Membrane	Organic solvent tolerance protein OstA-like	COG1452	M	Cell wall membrane and envelope biogenesis
Rru_A0435	Rrub_ATCC_11170:637824519	YP_425527		4	3	3	22	14	17	18	-23.0754	0.000595842	0.000608408	YES	DOWN	5.13	60834	Cytoplasmic	Acyl-CoA dehydrogenase	COG1960	I	Lipid transport and metabolism
Rru_A0436	Rrub_ATCC_11170:637824520	YP_425528					10	4	5	2	-26.791	0.0543595	0.0719521	NO	DOWN	9.78	18432	Unknown	hypothetical protein	none	None	None
Rru_A0437	Rrub_ATCC_11170:637824521	YP_425529	868	810	660	825	562	220	669	410	556.021	0.0621143	0.0841458	NO	UP	4.93	35622	Outer Membrane	OmpA family protein	COG3637,COG2885	M	Cell wall membrane and envelope biogenesis
Rru_A0438	Rrub_ATCC_11170:637824522	YP_425530					2				-0.481368	0.389723	1.07335	NO	DOWN	5.26	97383	Cytoplasmic Membrane	Multi-sensor Signal Transduction Histidine Kinase	COG4191	T	Signal transduction mechanisms
Rru_A0441	Rrub_ATCC_11170:637824525	YP_425533			4		2		2		0.0230777	0.98818	185.407	NO	UP	5.46	67736	Unknown	chemotaxis sensory transducer	COG0840	N	Cell Motility
Rru_A0442	Rrub_ATCC_11170:637824526	YP_425534			2						0.87494	0.392668	1.9452	NO	UP	5.13	50019	Cytoplasmic	FAD linked oxidase-like	COG0277	C	Energy production and conversion
Rru_A0444	Rrub_ATCC_11170:637824528	YP_425536						7		13	-13.9347	0.192329	0.365425	NO	DOWN	6.07	32542	Unknown	Sua5/YciO/YrdC/YwlC	COG0009	J	Translation of ribosomal structure and biogenesis
Rru_A0445	Rrub_ATCC_11170:637824529	YP_425537	9	9	7	8	4	6	3	6	7.0291	0.120249	0.188999	NO	UP	5.15	27615	Cytoplasmic	3(2),5 -bisphosphate nucleotidase	COG1218	P	Inorganic ion transport and metabolism
Rru_A0447	Rrub_ATCC_11170:637824531	YP_425539	4	8	9	9	4	2	3		14.1218	0.0269254	0.0329919	YES	UP	5.33	27043	Unknown	AMMECR1	COG2078	S	Unknown Function
Rru_A0448	Rrub_ATCC_11170:637824532	YP_425540						7	2	5	-11.4734	0.136326	0.220501	NO	DOWN	6.36	29795	Unknown	Protein of unknown function DUF52	COG1355	R	General function prediction
Rru_A0453	Rrub_ATCC_11170:637824537	YP_425545		3							0.438578	0.391952	1.41423	NO	UP	9.92	128425	Cytoplasmic	HNH endonuclease	COG3513	S	Unknown Function
Rru_A0454	Rrub_ATCC_11170:637824538	YP_425546	11	17	6	9	10	12	20	27	-13.8042	0.0870174	0.127677	NO	DOWN	5.68	52218	Cytoplasmic	Leucyl aminopeptidase	COG0260	E	Amino acid transport and metabolism
Rru_A0464	Rrub_ATCC_11170:637824548	YP_425556	36	31	57	32	46	18	47	31	-2.29742	0.93972	54.2508	NO	DOWN	8.03	28405	Unknown	hypothetical protein	none	None	None
Rru_A0467	Rrub_ATCC_11170:637824551	YP_425559	5		2		3				1.18166	0.555242	4.08539	NO	UP	5.8	63940	Cytoplasmic	Acetolactate synthase, large subunit, biosynthetic type	COG0028	E	Amino acid transport and metabolism
Rru_A0468	Rrub_ATCC_11170:637824552	YP_425560	5	4	6	8	4		5		13.8378	0.108741	0.167234	NO	UP	5.25	18728	Cytoplasmic	Acetolactate synthase, small subunit	COG0440	E	Amino acid transport and metabolism
Rru_A0469	Rrub_ATCC_11170:637824553	YP_425561	5	15	8	8	24	5	17	15	-18.6744	0.14562	0.238881	NO	DOWN	5.66	36965	Cytoplasmic	Ketol-acid reductoisomerase	COG0059	E	Amino acid transport and metabolism
Rru_A0470	Rrub_ATCC_11170:637824554	YP_425562	6	5	8	5	11	4	8	5	-4.37616	0.368781	0.924108	NO	DOWN	5.47	36056	Cytoplasmic	Cell shape determining protein MreB/Mrl	COG1077	D	Cell cycle control, cell division and chromosome partitioning
Rru_A0475	Rrub_ATCC_11170:637824559	YP_425567	10	13	6	9		4	5	7	9.52206	0.0621806	0.0843118	NO	UP	5.58	38702	Cytoplasmic	NADH:flavin oxidoreductase/NADH oxidase	COG1902	C	Energy production and conversion
Rru_A0476	Rrub_ATCC_11170:637824560	YP_425568	8	13	4	16					38.5691	0.0224808	0.0270382	YES	UP	6.75	20005	Cytoplasmic	OsmC-like protein	COG1764	O	Post translational modification and protein turnover chaperones
Rru_A0479	Rrub_ATCC_11170:637824564	YP_425571								3	-1.22942	0.389953	1.12996	NO	DOWN	6.37	56355	Cytoplasmic	Radical SAM	COG0535	R	General function prediction
Rru_A0480	Rrub_ATCC_11170:637824565	YP_425572			2	3	77	91	60	96	-1142.93	0.00614007	0.00668813	YES	DOWN	5.72	6886	Unknown	hypothetical protein	none	None	None
Rru_A0481	Rrub_ATCC_11170:637824566	YP_425573					3			5	-2.70341	0.195978	0.375686	NO	DOWN	5.24	65906	Unknown	hypothetical protein	none	None	None
Rru_A0485	Rrub_ATCC_11170:637824570	YP_425577	16	24	11	16	7	13	6	23	3.54095	0.721286	8.59246	NO	UP	5.33	42118	Cytoplasmic	Magnesium chelatase ATPase subunit I	COG1239	H	Coenzyme transport and metabolism
Rru_A0486	Rrub_ATCC_11170:637824571	YP_425578						5			-2.16019	0.390748	1.27781	NO	DOWN	5.78	63281	Cytoplasmic	von Willebrand factor, type A	COG1240	H	Coenzyme transport and metabolism
Rru_A0488	Rrub_ATCC_11170:637824573	YP_425580	243	294	254	314	345	262	217	212	-37.7076	0.517034	3.31653	NO	DOWN	4.77	73061	Outer Membrane	TonB-dependent receptor	COG4206	H	Coenzyme transport and metabolism
Rru_A0489	Rrub_ATCC_11170:637824574	YP_425581	3	3		2	7	2	2		-3.25565	0.508297	3.17897	NO	DOWN	10.34	32301	Unknown	Periplasmic binding protein	COG0614	P	Inorganic ion transport and metabolism
Rru_A0493	Rrub_ATCC_11170:637824578	YP_425585						2		4	-2.64572	0.196535	0.37869	NO	DOWN	6.98	55369	Unknown	Phytoene desaturase	COG1233	Q	Secondary metabolites biosynthesis, transport and catabolism
Rru_A0496	Rrub_ATCC_11170:637824581	YP_425588	4	5		2					15.1125	0.0891172	0.131142	NO	UP	5.43	13809	Unknown	Cyclic nucleotide-binding domain (cNMP-BD) protein	COG0664	T	Signal transduction mechanisms
Rru_A0500	Rrub_ATCC_11170:637824585	YP_425592	14	27	16	13	34	26	35	24	-35.4797	0.00522417	0.00564948	YES	DOWN	5.14	38723	Unknown	extracellular solute-binding protein, family 1	COG1840	P	Inorganic ion transport and metabolism
Rru_A0502	Rrub_ATCC_11170:637824586	YP_425593							2		-0.290931	0.389151	1.00363	NO	DOWN	6.03	143378	Unknown	hypothetical protein	none	None	None
Rru_A0503	Rrub_ATCC_11170:637824587	YP_425594		2				3		6	-3.03184	0.267087	0.596573	NO	DOWN	6.31	61315	Cytoplasmic	Lysine--tRNA ligase	COG1384	J	Translation of ribosomal structure and biogenesis
Rru_A0508	Rrub_ATCC_11170:637824592	YP_425599					2	4	3		-7.00883	0.0963988	0.14513	NO	DOWN	5.24	32610	Cytoplasmic	Aminotransferase, class IV	COG0115	E	Amino acid transport and metabolism
Rru_A0513	Rrub_ATCC_11170:637824597	YP_425604	5	7	2	3					25.3895	0.0245476	0.0298107	YES	UP	5.07	13508	Unknown	Protein of unknown function DUF952	COG3502	S	Unknown Function
Rru_A0514	Rrub_ATCC_11170:637824598	YP_425605	3	2	2		3	7	2	13	-11.4612	0.138866	0.225582	NO	DOWN	9.34	38649	Cytoplasmic Membrane	Dihydroorotate dehydrogenase 2	COG0167	F	Nucleotide transport and metabolism
Rru_A0515	Rrub_ATCC_11170:637824599	YP_425606	6	6		2					8.45527	0.1044	0.158768	NO	UP	5	30444	Unknown	HAD-superfamily subfamily IIA hydrolase	COG0647	G	Carbohydrate transport and metabolism
Rru_A0519	Rrub_ATCC_11170:637824603	YP_425610						4		4	-30.0581	0.186249	0.343439	NO	DOWN	5.56	6646	Unknown	hypothetical protein	none	None	None
Rru_A0520	Rrub_ATCC_11170:637824604	YP_425611		2	3	3	2			2	2.86863	0.416892	2.15036	NO	UP	4.72	23033	Unknown	hypothetical protein	COG5385	S	Unknown Function
Rru_A0521	Rrub_ATCC_11170:637824605	YP_425612	5	7	4	4	20	9	9	24	-10.3047	0.0498739	0.0653805	NO	DOWN	4.84	101066	Cytoplasmic	CheA Signal Transduction Histidine Kinases (STHK)	COG0745	K	Transcription
Rru_A0522	Rrub_ATCC_11170:637824606	YP_425613	3	2	5	4			2	4	11.7054	0.19484	0.37208	NO	UP	4.59	13758	Cytoplasmic	Response regulator receiver domain protein (CheY)	COG3706	T	Signal transduction mechanisms
Rru_A0524	Rrub_ATCC_11170:637824608	YP_425615			2	2					2.72745	0.185365	0.337662	NO	UP	9.22	31748	Cytoplasmic	MCP methyltransferase, CheR-type	COG1352	N	Cell Motility							Carbohydrate transport and metabolism	g	76	65	63		g	65	63
Rru_A0525	Rrub_ATCC_11170:637824609	YP_425616	5	3		4				4	5.52187	0.289925	0.666428	NO	UP	5.21	26338	Cytoplasmic	Two component Transcriptional regulator, Winged helix family	COG0745	K	Transcription
Rru_A0529	Rrub_ATCC_11170:637824613	YP_425620	5	6	9	12	4		5		28.5719	0.0415277	0.0535508	NO	UP	5.55	15850	Unknown	hypothetical protein	none	None	None
Rru_A0539	Rrub_ATCC_11170:637824623	YP_425630							2		-0.535394	0.389151	1.02656	NO	DOWN	5.33	78313	Cytoplasmic Membrane	Flagellar biosynthesis protein FlhA	COG1298	N	Cell Motility
Rru_A0540	Rrub_ATCC_11170:637824624	YP_425631		4							1.54245	0.391715	1.33628	NO	UP	6.3	48313	Cytoplasmic	Two Component, Sigma54 Specific, Transcriptional Regulator, Fis family	COG2204	T	Signal transduction mechanisms
Rru_A0542	Rrub_ATCC_11170:637824626	YP_425633	24	37	15	22	11	9	4	4	99.4191	0.0173668	0.0204292	YES	UP	4.5	12409	Cytoplasmic	Surface presentation of antigens (SPOA) protein	COG1886	N	Cell Motility
Rru_A0543	Rrub_ATCC_11170:637824627	YP_425634			2	4					4.54569	0.200567	0.392505	NO	UP	4.47	25998	Cytoplasmic	hypothetical protein	COG1317	N	Cell Motility
Rru_A0544	Rrub_ATCC_11170:637824628	YP_425635	26	34	21	29	8	4	5	7	44.0005	0.000137547	0.000139311	YES	UP	5.09	38387	Cytoplasmic	Flagellar motor switch protein FliG	COG1536	N	Cell Motility
Rru_A0545	Rrub_ATCC_11170:637824629	YP_425636	3	4	4	5					5.35118	0.00190774	0.0019803	YES	UP	4.82	59411	Cytoplasmic	Flagellar FliF M-ring protein	COG1766	N	Cell Motility
Rru_A0547	Rrub_ATCC_11170:637824631	YP_425638					4				-3.58604	0.390362	1.15797	NO	DOWN	4.51	25718	Extracellular	Flagellar hook capping protein	COG1843	N	Cell Motility
Rru_A0548	Rrub_ATCC_11170:637824632	YP_425639	9	20	5	7	13		3		6.50112	0.302996	0.707305	NO	UP	4.97	60792	Unknown	Flagellar hook-length control protein	none	None	None
Rru_A0549	Rrub_ATCC_11170:637824633	YP_425640		2							0.913372	0.392429	1.6734	NO	UP	4.71	40327	Extracellular	hypothetical protein	none	None	None
Rru_A0555	Rrub_ATCC_11170:637824639	YP_425646	3	5	6	3	4				20.6905	0.0852067	0.124291	NO	UP	5.14	12298	Cytoplasmic Membrane	Nitrogen regulatory protein P-II (GlnB, GlnK)	COG0347	E	Amino acid transport and metabolism
Rru_A0563	Rrub_ATCC_11170:637824647	YP_425654	20	21	14	18	27	32	21	32	-27.2406	0.0456702	0.0593515	NO	DOWN	8.87	45620	Unknown	Twin-arginine translocation pathway signal	COG0683	E	Amino acid transport and metabolism
Rru_A0564	Rrub_ATCC_11170:637824648	YP_425655					2				-1.17639	0.389723	1.10373	NO	DOWN	5.33	37517	Unknown	hypothetical protein	none	None	None
Rru_A0565	Rrub_ATCC_11170:637824649	YP_425656	16	34	33	54	49	25	78	46	-149.38	0.111811	0.172486	NO	DOWN	6.02	11331	Unknown	hypothetical protein	none	None	None
Rru_A0566	Rrub_ATCC_11170:637824650	YP_425657					6	11	4	3	-4.6973	0.0738126	0.103836	NO	DOWN	5.78	127342	Unknown	hypothetical protein	COG0493	E	Amino acid transport and metabolism
Rru_A0567	Rrub_ATCC_11170:637824651	YP_425658	10	12	9	13	4	6	7	18	1.2321	0.828322	17.0317	NO	UP	5.25	49795	Cytoplasmic	Peptidase U62, modulator of DNA gyrase	COG0312	R	General function prediction
Rru_A0568	Rrub_ATCC_11170:637824652	YP_425659	2	5		2	7	6	11	4	-6.73055	0.0162357	0.0189944	YES	DOWN	4.85	69481	Unknown	chemotaxis sensory transducer	COG0840	N	Cell Motility
Rru_A0569	Rrub_ATCC_11170:637824653	YP_425660	3								4.8941	0.392021	1.44932	NO	UP	8.88	13095	Unknown	Chorismate mutase	COG1605	E	Amino acid transport and metabolism
Rru_A0570	Rrub_ATCC_11170:637824654	YP_425661		3				2	3	6	-3.97073	0.176643	0.302327	NO	DOWN	5.71	50816	Cytoplasmic	Glutamate--cysteine ligase	COG3572	H	Coenzyme transport and metabolism
Rru_A0571	Rrub_ATCC_11170:637824655	YP_425662		3		2				2	1.82598	0.52013	3.42419	NO	UP	6.76	26515	Unknown	hypothetical protein	COG1385	S	Unknown Function
Rru_A0574	Rrub_ATCC_11170:637824658	YP_425665						7		10	-7.64029	0.182613	0.322852	NO	DOWN	6.01	56779	Cytoplasmic	Carboxylyase-related protein	COG0043	H	Coenzyme transport and metabolism
Rru_A0575	Rrub_ATCC_11170:637824659	YP_425666	15	12	13	28	10		10	4	16.5722	0.0556544	0.0739267	NO	UP	5.21	47125	Cytoplasmic	Peptidase U62, modulator of DNA gyrase	COG0312	R	General function prediction
Rru_A0576	Rrub_ATCC_11170:637824660	YP_425667	4								1.08191	0.391766	1.36121	NO	UP	4.95	71575	Cytoplasmic Membrane	chemotaxis sensory transducer	COG0840	N	Cell Motility
Rru_A0580	Rrub_ATCC_11170:637824664	YP_425671	10	20	15	15	10	7	19	11	7.78183	0.61632	5.37847	NO	UP	5.25	15045	Cytoplasmic	OsmC-like protein	COG1764	O	Post translational modification and protein turnover chaperones
Rru_A0586	Rrub_ATCC_11170:637824670	YP_425677	120	169	154	198	144	52	152	67	314.601	0.238051	0.51118	NO	UP	5.39	10211	Cytoplasmic	Chaperonin Cpn10	COG0234	O	Post translational modification and protein turnover chaperones
Rru_A0587	Rrub_ATCC_11170:637824671	YP_425678	1261	1241	767	873	808	531	1257	668	121.027	0.621833	5.49042	NO	UP	5.13	57636	Cytoplasmic	Chaperonin Cpn60/TCP-1	COG0459	O	Post translational modification and protein turnover chaperones
Rru_A0592	Rrub_ATCC_11170:637824676	YP_425683	6	7	5	8	105	62	59	62	-107.288	0.011283	0.0127914	YES	DOWN	5.89	60763	Periplasmic	extracellular solute-binding protein, family 5	COG4166	E	Amino acid transport and metabolism
Rru_A0593	Rrub_ATCC_11170:637824677	YP_425684		2	3	6					6.64993	0.106332	0.162696	NO	UP	9.16	33860	Unknown	Twin-arginine translocation pathway signal	COG2041	R	General function prediction
Rru_A0595	Rrub_ATCC_11170:637824679	YP_425686	18	20	10	16	30	34	35	44	-29.5759	0.0020726	0.00216039	YES	DOWN	5.55	69774	Cytoplasmic	transketolase	COG0021	G	Carbohydrate transport and metabolism
Rru_A0596	Rrub_ATCC_11170:637824680	YP_425687	41	34	30	44	77	111	90	138	-180.755	0.0161616	0.018893	YES	DOWN	5.56	38155	Cytoplasmic	Fructose-bisphosphate aldolase, class II, Calvin cycle subtype	COG0191	G	Carbohydrate transport and metabolism
Rru_A0598	Rrub_ATCC_11170:637824682	YP_425689	13	29	15	20	35	24	29	41	-40.5983	0.00648556	0.00707473	YES	DOWN	5.64	36569	Cytoplasmic Membrane	phosphate ABC transporter, periplasmic binding protein	COG0226	P	Inorganic ion transport and metabolism
Rru_A0602	Rrub_ATCC_11170:637824686	YP_425693		2	2						3.1362	0.185503	0.339147	NO	UP	4.96	27004	Cytoplasmic	Phosphate uptake regulator, PhoU	COG0704	P	Inorganic ion transport and metabolism
Rru_A0607	Rrub_ATCC_11170:637824691	YP_425698		2						2	-0.388214	0.905243	33.1407	NO	DOWN	6.12	18313	Cytoplasmic	Adenine phosphoribosyl transferase	COG0503	F	Nucleotide transport and metabolism
Rru_A0608	Rrub_ATCC_11170:637824692	YP_425699		6	4	5	2	3	3		2.86798	0.446675	2.43803	NO	UP	5.99	34365	Unknown	TRAP transporter solute receptor, TAXI family	COG2358	R	General function prediction
Rru_A0610	Rrub_ATCC_11170:637824694	YP_425701	57	82	61	72	31	19	34	22	72.07	0.000386903	0.000393189	YES	UP	4.91	41750	Cytoplasmic	hypothetical protein	COG5330	S	Unknown Function
Rru_A0611	Rrub_ATCC_11170:637824695	YP_425702							2		-2.24118	0.389151	1.02297	NO	DOWN	5.52	18773	Cytoplasmic	hypothetical protein	none	None	None
Rru_A0613	Rrub_ATCC_11170:637824697	YP_425704		3				6			-4.98678	0.561506	4.27828	NO	DOWN	7.67	22056	Unknown	Bacteriochlorophyll 4-vinyl reductase	COG1719	R	General function prediction
Rru_A0617	Rrub_ATCC_11170:637824701	YP_425708	10	14	3	9	61	90	40	61	-196.799	0.0310806	0.0387154	YES	DOWN	9.56	27941	Unknown	Photosynthetic reaction center, H-chain	none	None	None
Rru_A0620	Rrub_ATCC_11170:637824704	YP_425711					4	2			-4.74848	0.201335	0.395038	NO	DOWN	5.08	32108	Cytoplasmic	Light-independent protochlorophyllide reductase, iron-sulfur ATP-binding protein	COG1348	P	Inorganic ion transport and metabolism
Rru_A0621	Rrub_ATCC_11170:637824705	YP_425712						2			-0.421563	0.390368	1.18372	NO	DOWN	5.66	134827	Cytoplasmic	Magnesium-chelatase, subunit H	COG1429	H	Coenzyme transport and metabolism
Rru_A0622	Rrub_ATCC_11170:637824706	YP_425713						4	4	9	-6.69248	0.0954299	0.143384	NO	DOWN	5.61	58351	Cytoplasmic	Light-independent protochlorophyllide reductase, B subunit	COG2710	C	Energy production and conversion
Rru_A0623	Rrub_ATCC_11170:637824707	YP_425714						5		3	-4.36423	0.220428	0.453859	NO	DOWN	5.99	47890	Cytoplasmic	Light-independent protochlorophyllide reductase, N subunit	COG2710	C	Energy production and conversion
Rru_A0626	Rrub_ATCC_11170:637824710	YP_425717		2							0.725666	0.392429	1.66866	NO	UP	5.46	51788	Cytoplasmic	Transcriptional Regulator, Fis family	COG2204	T	Signal transduction mechanisms
Rru_A0629	Rrub_ATCC_11170:637824713	YP_425720						3			-1.89998	0.390579	1.24471	NO	DOWN	9.36	43712	Cytoplasmic	Geranylgeranyl reductase	COG0644	C	Energy production and conversion
Rru_A0632	Rrub_ATCC_11170:637824716	YP_425723	3	2	4		4				1.17357	0.473994	2.73641	NO	UP	5.4	79979	Cytoplasmic Membrane	chemotaxis sensory transducer	COG0840	N	Cell Motility
Rru_A0637	Rrub_ATCC_11170:637824721	YP_425728	13	14	12	9	28	27	37	20	-120.972	0.00844947	0.00936681	YES	DOWN	5.77	12682	Unknown	hypothetical protein	none	None	None
Rru_A0643	Rrub_ATCC_11170:637824727	YP_425734	13	19	15	11	2	4		4	33.0788	0.00239298	0.00250654	YES	UP	8.72	27975	Cytoplasmic	Protein of unknown function DUF152	COG1496	S	Unknown Function
Rru_A0644	Rrub_ATCC_11170:637824728	YP_425735	3	7							5.15055	0.22172	0.457774	NO	UP	5.45	34482	Unknown	hypothetical protein	none	None	None
Rru_A0645	Rrub_ATCC_11170:637824729	YP_425736	2	3		2		12	6	14	-19.0813	0.138534	0.224799	NO	DOWN	7.72	33599	Cytoplasmic	Ribose-phosphate pyrophosphokinase	COG0462	E	Amino acid transport and metabolism
Rru_A0647	Rrub_ATCC_11170:637824731	YP_425738	3			2		4		3	-2.28606	0.54626	3.81366	NO	DOWN	6.14	33545	Cytoplasmic	Pyridoxal-5'-phosphate-dependent enzyme, beta subunit	COG1171	E	Amino acid transport and metabolism
Rru_A0651	Rrub_ATCC_11170:637824735	YP_425742								2	-1.69529	0.38943	1.04195	NO	DOWN	5.08	25499	Cytoplasmic	Glutamine amidotransferase class-I	COG2071	R	General function prediction
Rru_A0652	Rrub_ATCC_11170:637824736	YP_425743		2							1.16899	0.392429	1.66394	NO	UP	10.45	32012	Cytoplasmic	Pseudouridine synthase, Rsu	COG1187	J	Translation of ribosomal structure and biogenesis
Rru_A0659	Rrub_ATCC_11170:637824743	YP_425750				2					0.449221	0.392435	1.77423	NO	UP	5.11	82933	Cytoplasmic Membrane	Putative diguanylate cyclase/phosphodiesterase (GGDEF & EAL domains) with Response Regulator Receiver modulation	COG2200	T	Signal transduction mechanisms
Rru_A0662	Rrub_ATCC_11170:637824746	YP_425753	11	14	9	15	6	9		10	33.9501	0.223037	0.464971	NO	UP	9.98	10742	Cytoplasmic	Translation initiation factor IF-1	COG0361	J	Translation of ribosomal structure and biogenesis
Rru_A0664	Rrub_ATCC_11170:637824748	YP_425755		2							0.995682	0.392429	1.50648	NO	UP	5.6	37066	Cytoplasmic	Signal Transduction Histidine Kinase	COG3920	T	Signal transduction mechanisms
Rru_A0665	Rrub_ATCC_11170:637824749	YP_425756	3	5	9	12	5	5	7	12	-5.54992	0.686201	7.30488	NO	DOWN	5.33	16439	Unknown	Response regulator receiver domain protein (CheY)	COG2204	T	Signal transduction mechanisms
Rru_A0666	Rrub_ATCC_11170:637824750	YP_425757		2							0.591562	0.392429	1.65925	NO	UP	9.42	63793	Cytoplasmic Membrane	Multi-sensor Signal Transduction Histidine Kinase	COG0642	T	Signal transduction mechanisms
Rru_A0675	Rrub_ATCC_11170:637824760	YP_425766					3				-2.0348	0.390149	1.14155	NO	DOWN	6.08	36478	Unknown	hypothetical protein	none	None	None
Rru_A0679	Rrub_ATCC_11170:637824764	YP_425770								3	-2.96961	0.389953	1.12346	NO	DOWN	8.14	22413	Cytoplasmic Membrane	Transcriptional Regulator, TetR family	none	None	None
Rru_A0681	Rrub_ATCC_11170:637824766	YP_425772	4	5	2	4	7	3	8	3	-7.89979	0.171407	0.291703	NO	DOWN	5.18	22146	Periplasmic	hypothetical protein	none	None	None
Rru_A0682	Rrub_ATCC_11170:637824767	YP_425773						2			-1.1407	0.390368	1.20564	NO	DOWN	5.57	49168	Cytoplasmic	Glutathione reductase	COG1249	C	Energy production and conversion
Rru_A0683	Rrub_ATCC_11170:637824768	YP_425774	2				2	12	5	4	-10.7994	0.132428	0.212367	NO	DOWN	5.75	50640	Cytoplasmic	3-deoxy-7-phosphoheptulonate synthase	COG3200	E	Amino acid transport and metabolism
Rru_A0684	Rrub_ATCC_11170:637824769	YP_425775						5			-3.18759	0.390748	1.26404	NO	DOWN	5.59	44993	Cytoplasmic	hypothetical protein	COG1488	H	Coenzyme transport and metabolism
Rru_A0687	Rrub_ATCC_11170:637824772	YP_425778		2						2	-0.118969	0.905243	32.3517	NO	DOWN	5.33	59667	Cytoplasmic Membrane	NAD(+) synthase (glutamine-hydrolyzing)	COG0171	H	Coenzyme transport and metabolism
Rru_A0688	Rrub_ATCC_11170:637824773	YP_425779		2	2			4	4	5	-4.66856	0.122627	0.193547	NO	DOWN	5.95	48292	Cytoplasmic	Glutamyl-tRNA synthetase	COG0008	J	Translation of ribosomal structure and biogenesis
Rru_A0689	Rrub_ATCC_11170:637824774	YP_425780	3	5	5	7				2	7.11719	0.00410141	0.00436921	YES	UP	5.51	50261	Cytoplasmic	Cysteine--tRNA ligase	COG0215	J	Translation of ribosomal structure and biogenesis							Secondary metabolites biosynthesis, transport and catabolism	q	17	13	13		q	13	13
Rru_A0692	Rrub_ATCC_11170:637824777	YP_425783					2				-1.12813	0.389723	1.09958	NO	DOWN	6.28	42478	Cytoplasmic	Response regulator receiver domain protein (CheY)	COG3437	K	Transcription
Rru_A0695	Rrub_ATCC_11170:637824780	YP_425786						2	2	3	-2.85376	0.0670749	0.0925363	NO	DOWN	5.78	57968	Cytoplasmic	2-isopropylmalate synthase/homocitrate synthase	COG0119	E	Amino acid transport and metabolism
Rru_A0696	Rrub_ATCC_11170:637824781	YP_425787	3	3						2	2.38294	0.411037	2.08435	NO	UP	5.79	30472	Cytoplasmic	RNA methyltransferase TrmH, group 1	COG0565	J	Translation of ribosomal structure and biogenesis
Rru_A0698	Rrub_ATCC_11170:637824783	YP_425789	2	4	5						6.14636	0.0996857	0.150987	NO	UP	6.66	36868	Cytoplasmic Membrane	Lipolytic enzyme	COG0657	I	Lipid transport and metabolism
Rru_A0701	Rrub_ATCC_11170:637824786	YP_425792	11	15	13	16	30	34	26	45	-95.7418	0.0148661	0.0173245	YES	DOWN	9.92	23637	Cytoplasmic	Ribosomal protein S4	COG0522	J	Translation of ribosomal structure and biogenesis
Rru_A0704	Rrub_ATCC_11170:637824789	YP_425795	94	112	51	72	5	5	2		221.433	0.00528918	0.00572804	YES	UP	6.85	26899	Periplasmic	Molybdenum ABC transporter, periplasmic binding protein	COG0725	P	Inorganic ion transport and metabolism
Rru_A0705	Rrub_ATCC_11170:637824790	YP_425796	37	49	14	12	9	9	16	13	94.282	0.19166	0.363234	NO	UP	4.7	11779	Unknown	Glutaredoxin-related protein	COG0278	O	Post translational modification and protein turnover chaperones
Rru_A0707	Rrub_ATCC_11170:637824792	YP_425798	25	34	29	40	18	47	23	55	-108.875	0.414754	2.1175	NO	DOWN	5.44	8358	Unknown	BolA-like protein	COG0271	T	Signal transduction mechanisms
Rru_A0708	Rrub_ATCC_11170:637824793	YP_425799	3	3	4	4		3		14	-1.40783	0.726664	8.72578	NO	DOWN	4.73	77893	Cytoplasmic	Phosphoribosylformylglycinamidine synthase II	COG0046	F	Nucleotide transport and metabolism
Rru_A0709	Rrub_ATCC_11170:637824794	YP_425800		3	3			9	7	12	-21.7565	0.112602	0.174423	NO	DOWN	6.06	24374	Cytoplasmic	Phosphoribosylformylglycinamidine synthase I	COG0047	F	Nucleotide transport and metabolism
Rru_A0710	Rrub_ATCC_11170:637824795	YP_425801	31	86	43	82	32	15	25	28	259.175	0.0761806	0.108079	NO	UP	6.07	9247	Unknown	Phosphoribosylformylglycinamidine synthetase PurS	COG1828	F	Nucleotide transport and metabolism
Rru_A0712	Rrub_ATCC_11170:637824797	YP_425803	41	65	35	48	13	18	8	28	99.6952	0.00873308	0.00970271	YES	UP	9.32	19830	Unknown	Transcriptional Regulator, XRE family	none	None	None
Rru_A0713	Rrub_ATCC_11170:637824798	YP_425804		2							1.32758	0.392429	1.65459	NO	UP	4.86	27910	Unknown	Protein of unknown function DUF833	COG3332	S	Unknown Function
Rru_A0714	Rrub_ATCC_11170:637824799	YP_425805	4		2				2		6.96263	0.388798	0.994184	NO	UP	6.09	12589	Cytoplasmic	Protein of unknown function DUF1476	COG5467	S	Unknown Function
Rru_A0716	Rrub_ATCC_11170:637824801	YP_425807		2			4	3		3	-4.41965	0.0866475	0.12701	NO	DOWN	5.99	48470	Cytoplasmic	Adenylosuccinate lyase	COG0015	F	Nucleotide transport and metabolism
Rru_A0718	Rrub_ATCC_11170:637824803	YP_425809			3	2	2				0.7995	0.505354	3.12155	NO	UP	5.21	69842	Cytoplasmic Membrane	chemotaxis sensory transducer	COG0840	N	Cell Motility
Rru_A0720	Rrub_ATCC_11170:637824805	YP_425811	3	8	7	9	5		4		18.8523	0.0770331	0.109703	NO	UP	9.2	18708	Cytoplasmic	Transcriptional Regulator, MarR family	COG1846	K	Transcription
Rru_A0723	Rrub_ATCC_11170:637824808	YP_425814				2		3		2	-1.83976	0.361455	0.898252	NO	DOWN	8.96	50212	Cytoplasmic Membrane	Amine oxidase	COG2907	R	General function prediction
Rru_A0727	Rrub_ATCC_11170:637824812	YP_425818							3	10	-12.8531	0.267438	0.598248	NO	DOWN	5.29	22442	Unknown	hypothetical protein	none	None	None
Rru_A0733	Rrub_ATCC_11170:637824818	YP_425824	5	9	6	6	13	5	9	9	-10.8921	0.105764	0.161662	NO	DOWN	5.84	29709	Cytoplasmic	Peptidase M24A, methionine aminopeptidase, subfamily 1	COG0024	J	Translation of ribosomal structure and biogenesis
Rru_A0735	Rrub_ATCC_11170:637824820	YP_425826				2					1.4045	0.392435	1.70738	NO	UP	5.7	26442	Cytoplasmic	Sugar fermentation stimulation protein	COG1489	R	General function prediction
Rru_A0738	Rrub_ATCC_11170:637824823	YP_425829	4	4	3	6	6	4	7	9	-27.8054	0.0254806	0.0310441	YES	DOWN	7.73	9461	Unknown	Glutaredoxin, GrxC	COG0695	O	Post translational modification and protein turnover chaperones
Rru_A0739	Rrub_ATCC_11170:637824824	YP_425830		4	3	3		3	3	2	0.234918	0.945179	61.6832	NO	UP	6.26	30674	Cytoplasmic	Nitrilase/cyanide hydratase and apolipoprotein N-acyltransferase	COG0388	R	General function prediction
Rru_A0742	Rrub_ATCC_11170:637824827	YP_425833						4	4	5	-11.3907	0.0624591	0.0847659	NO	DOWN	5.69	26737	Cytoplasmic	Ubiquinone biosynthesis O-methyltransferase	COG2227	H	Coenzyme transport and metabolism
Rru_A0743	Rrub_ATCC_11170:637824828	YP_425834	2	4	4				3	6	0.235294	0.947622	64.6537	NO	UP	5.43	43708	Cytoplasmic	Aspartate kinase	COG0527	E	Amino acid transport and metabolism
Rru_A0744	Rrub_ATCC_11170:637824829	YP_425835		2							0.967555	0.392429	1.64996	NO	UP	6.27	37385	Cytoplasmic	2-nitropropane dioxygenase, NPD	COG2070	R	General function prediction
Rru_A0746	Rrub_ATCC_11170:637824831	YP_425837		4							1.34586	0.391715	1.33932	NO	UP	4.93	51898	Cytoplasmic	hypothetical protein	COG1426	S	Unknown Function
Rru_A0747	Rrub_ATCC_11170:637824832	YP_425838	2	6			10		6	7	-8.78501	0.168087	0.284762	NO	DOWN	5.93	40786	Cytoplasmic	4-hydroxy-3-methylbut-2-en-1-yl diphosphate synthase	COG0821	I	Lipid transport and metabolism
Rru_A0748	Rrub_ATCC_11170:637824833	YP_425839	9	6		2	5		6	6	-1.01687	0.831162	17.8225	NO	DOWN	5.67	44962	Cytoplasmic	Histidyl-tRNA synthetase, class IIa	COG0124	J	Translation of ribosomal structure and biogenesis
Rru_A0750	Rrub_ATCC_11170:637824835	YP_425841	7	12	11	11	7	5	5	4	8.34986	0.035646	0.0450755	YES	UP	5.25	38736	Cytoplasmic	Peptide chain release factor 1	COG0216	J	Translation of ribosomal structure and biogenesis
Rru_A0752	Rrub_ATCC_11170:637824837	YP_425843	12	13	14	13	6	12	7	20	-0.727029	0.940152	56.4467	NO	DOWN	5.66	35905	Cytoplasmic	hypothetical protein	none	None	None
Rru_A0753	Rrub_ATCC_11170:637824838	YP_425844	6	21	15	12	17	17	26	21	-8.62823	0.0353362	0.0446462	YES	DOWN	5.53	95557	Cytoplasmic	Chaperone clpB	COG0542	O	Post translational modification and protein turnover chaperones
Rru_A0755	Rrub_ATCC_11170:637824840	YP_425846		3		3					1.82125	0.181952	0.314281	NO	UP	5.42	60729	Cytoplasmic Membrane	chemotaxis sensory transducer	COG0840	N	Cell Motility
Rru_A0757	Rrub_ATCC_11170:637824842	YP_425848		3							2.73645	0.391952	1.38428	NO	UP	5.85	20569	Cytoplasmic	Isochorismatase hydrolase	COG1335	Q	Secondary metabolites biosynthesis, transport and catabolism
Rru_A0759	Rrub_ATCC_11170:637824844	YP_425850					5	6	6	5	-16.0237	0.0021892	0.00228511	YES	DOWN	8.76	32241	Cytoplasmic	Aldo/keto reductase	COG0667	C	Energy production and conversion
Rru_A0760	Rrub_ATCC_11170:637824845	YP_425851					28	50	14	20	-59.9891	0.0665145	0.091427	NO	DOWN	11.66	44755	Unknown	hypothetical protein	none	None	None
Rru_A0769	Rrub_ATCC_11170:637824854	YP_425860	6	12	2						10.3748	0.139956	0.228341	NO	UP	5.7	37155	Periplasmic	extracellular solute-binding protein, family 1	COG1840	P	Inorganic ion transport and metabolism
Rru_A0773	Rrub_ATCC_11170:637824864	YP_425864				2					0.706578	0.392435	1.7689	NO	UP	6.55	52878	Cytoplasmic	Nitrogenase	COG2710	C	Energy production and conversion
Rru_A0774	Rrub_ATCC_11170:637824865	YP_425865	98	79	132	141	8	6	10	c	169.781	0.00816802	0.00901485	YES	UP	5.91	46312	Cytoplasmic	O-acetylhomoserine/O-acetylserine sulfhydrylase	COG2873	E	Amino acid transport and metabolism
Rru_A0775	Rrub_ATCC_11170:637824866	YP_425866	44	42	60	65				6	110.82	0.00354521	0.00375802	YES	UP	5.37	37303	Cytoplasmic	2OG-Fe(II) oxygenase	COG3491	R	General function prediction
Rru_A0778	Rrub_ATCC_11170:637824869	YP_425869	24	25	24	27		7		5	58.2839	0.001515	0.00156721	YES	UP	6.84	28665	Cytoplasmic Membrane	Lipoprotein YaeC	COG1464	P	Inorganic ion transport and metabolism
Rru_A0779	Rrub_ATCC_11170:637824870	YP_425870	37	40	47	56				2	93.9951	0.00198399	0.00206373	YES	UP	5.89	37704	Periplasmic	extracellular solute-binding protein, family 3	COG0834	E	Amino acid transport and metabolism
Rru_A0784	Rrub_ATCC_11170:637824875	YP_425875	79	104	177	175	4	3	14	12	210.783	0.0207388	0.0247842	YES	UP	5.59	47747	Cytoplasmic	O-acetylhomoserine/O-acetylserine sulfhydrylase	COG2873	E	Amino acid transport and metabolism
Rru_A0785	Rrub_ATCC_11170:637824876	YP_425876	4	3	2	3					7.06735	0.00416411	0.00444231	YES	UP	6.2	34181	Cytoplasmic	Transcriptional Regulator, LysR family	COG0583	K	Transcription
Rru_A0786	Rrub_ATCC_11170:637824877	YP_425877	19	18	19	34					42.2938	0.0066341	0.00724729	YES	UP	6.04	40961	Cytoplasmic	Cystathionine gamma-synthase	COG0626	E	Amino acid transport and metabolism
Rru_A0787	Rrub_ATCC_11170:637824878	YP_425878		5							1.89059	0.391572	1.30902	NO	UP	5.37	48691	Cytoplasmic	cysteine synthase	COG0031	E	Amino acid transport and metabolism
Rru_A0788	Rrub_ATCC_11170:637824879	YP_425879	12	9	6	6					17.3173	0.0100859	0.0113486	YES	UP	6.77	38082	Cytoplasmic Membrane	ABC transporter component	COG1135	P	Inorganic ion transport and metabolism
Rru_A0790	Rrub_ATCC_11170:637824881	YP_425881		2							0.747848	0.392429	1.64535	NO	UP	6.88	50590	Cytoplasmic	Phenylacetate--CoA ligase	COG1541	H	Coenzyme transport and metabolism
Rru_A0791	Rrub_ATCC_11170:637824882	YP_425882	969	931	827	965	10	4	15	10	2567.72	3.59375e-05	3.61059e-05	YES	UP	5.94	28040	Cytoplasmic Membrane	NLPA lipoprotein	COG1464	P	Inorganic ion transport and metabolism
Rru_A0793	Rrub_ATCC_11170:637824884	YP_425884		2							0.73501	0.392429	1.64077	NO	UP	5.12	50806	Cytoplasmic	Nitrogenase	COG2710	C	Energy production and conversion
Rru_A0794	Rrub_ATCC_11170:637824885	YP_425885		2		2					1.34634	0.182083	0.316693	NO	UP	6.11	56446	Cytoplasmic	Nitrogenase	COG2710	C	Energy production and conversion
Rru_A0795	Rrub_ATCC_11170:637824886	YP_425886	15	25	6	12					35.8249	0.0273233	0.0335342	YES	UP	4.9	31059	Unknown	Nitrogenase iron protein	COG1348	P	Inorganic ion transport and metabolism
Rru_A0799	Rrub_ATCC_11170:637824890	YP_425890	5	13	4	6					9.4944	0.030912	0.0384734	YES	UP	5.54	58500	Periplasmic	extracellular solute-binding protein, family 5	COG0747	E	Amino acid transport and metabolism
Rru_A0815	Rrub_ATCC_11170:637824904	YP_425904		2							2.78467	0.392429	1.50264	NO	UP	6.74	13578	Unknown	hypothetical protein	none	None	None
Rru_A0823	Rrub_ATCC_11170:637824912	YP_425912	5	8	4		44	17	46	22	-80.6497	0.0198047	0.0235367	YES	DOWN	5.65	33900	Cytoplasmic	Cupin region	COG2850	S	Unknown Function
Rru_A0830	Rrub_ATCC_11170:637824918	YP_425918				3	3				-0.232421	0.872039	22.5678	NO	DOWN	7.2	66154	Unknown	CRISPR-associated CT1133 family protein	none	None	None
Rru_A0831	Rrub_ATCC_11170:637824919	YP_425919			4	3	12	4	5	3	-12.2832	0.11692	0.182429	NO	DOWN	5.91	35255	Cytoplasmic	CRISPR-associated TM1801 family protein	COG3649	L	Replication, recombination and repair
Rru_A0869	Rrub_ATCC_11170:637824957	YP_425957			3		15	25	14	13	-53.2455	0.0274406	0.0337056	YES	DOWN	9.08	29754	Unknown	hypothetical protein	none	None	None
Rru_A0871	Rrub_ATCC_11170:637824959	YP_425959					2				-2.13578	0.389723	1.09751	NO	DOWN	6.18	20869	Unknown	hypothetical protein	none	None	None
Rru_A0873	Rrub_ATCC_11170:637824961	YP_425961						10		4	-6.63494	0.257953	0.568556	NO	DOWN	5.65	56654	Unknown	hypothetical protein	none	None	None
Rru_A0874	Rrub_ATCC_11170:637824962	YP_425962					7	2	4	3	-34.4031	0.0336405	0.0421137	YES	DOWN	7.76	10648	Unknown	hypothetical protein	none	None	None
Rru_A0876	Rrub_ATCC_11170:637824964	YP_425964					70	12	38	7	-259.195	0.116064	0.180718	NO	DOWN	6.03	10387	Unknown	hypothetical protein	none	None	None
Rru_A0880	Rrub_ATCC_11170:637824968	YP_425968		2							0.503698	0.392429	1.54602	NO	UP	4.69	74047	Outer Membrane	TonB-dependent receptor	COG1629	P	Inorganic ion transport and metabolism
Rru_A0891	Rrub_ATCC_11170:637824979	YP_425979	14	8	7	5	11	2	12	5	0.365214	0.982478	147.47	NO	UP	5.07	16743	Cytoplasmic	Tellurite resistance TerB	COG3793	P	Inorganic ion transport and metabolism
Rru_A0892	Rrub_ATCC_11170:637824980	YP_425980		5		3	8	6	7	6	-10.8031	0.00634827	0.00691994	YES	DOWN	6.48	44655	Cytoplasmic	stress protein	COG4110	R	General function prediction
Rru_A0893	Rrub_ATCC_11170:637824981	YP_425981	61	66	52	65	119	67	186	102	-285.122	0.0400608	0.0513943	NO	DOWN	5.67	20356	Cytoplasmic	stress protein	COG2310	T	Signal transduction mechanisms
Rru_A0894	Rrub_ATCC_11170:637824982	YP_425982	907	797	944	933	975	830	1465	1296	-1622.68	0.0120527	0.013789	YES	DOWN	4.64	20304	Cytoplasmic	stress protein	COG2310	T	Signal transduction mechanisms
Rru_A0899	Rrub_ATCC_11170:637824987	YP_425987								2	-1.12709	0.38943	1.05702	NO	DOWN	5.55	38825	Cytoplasmic	hypothetical protein	none	None	None
Rru_A0903	Rrub_ATCC_11170:637824991	YP_425991				4					0.815091	0.391718	1.34855	NO	UP	5.28	92729	Cytoplasmic	Pyruvate formate-lyase	COG1882	C	Energy production and conversion
Rru_A0905	Rrub_ATCC_11170:637824993	YP_425993	4	5		3			2		17.7359	0.104598	0.159392	NO	UP	6.06	9911	Unknown	microcompartments protein	COG4577	C	Energy production and conversion							Chromatin structure and dynamics	b	1	0	1		b	0	1
Rru_A0908	Rrub_ATCC_11170:637824996	YP_425996	4	4							15.5664	0.182462	0.32145	NO	UP	6.26	9291	Unknown	microcompartments protein	COG4577	C	Energy production and conversion
Rru_A0921	Rrub_ATCC_11170:637825009	YP_426009	7	4	3	4		6		6	6.91112	0.783035	11.7534	NO	UP	9.03	8374	Unknown	DNA-binding protein	COG2944	K	Transcription
Rru_A0929	Rrub_ATCC_11170:637825017	YP_426017			2						3.14452	0.392668	1.90127	NO	UP	9.93	14317	Unknown	hypothetical protein	none	None	None
Rru_A0930	Rrub_ATCC_11170:637825018	YP_426018								6	-3.20642	0.390478	1.21852	NO	DOWN	4.96	39368	Cytoplasmic	Iron-containing alcohol dehydrogenase	COG1454	C	Energy production and conversion
Rru_A0931	Rrub_ATCC_11170:637825019	YP_426019				2					0.680046	0.392435	1.76361	NO	UP	5.26	55419	Cytoplasmic	Aldehyde dehydrogenase (NAD+)	COG1012	C	Energy production and conversion
Rru_A0933	Rrub_ATCC_11170:637825021	YP_426021								8	-4.35361	0.390609	1.25011	NO	DOWN	5.95	40323	Cytoplasmic	DegT/DnrJ/EryC1/StrS aminotransferase	COG0399	M	Cell wall membrane and envelope biogenesis
Rru_A0936	Rrub_ATCC_11170:637825024	YP_426024						5			-3.54177	0.390748	1.27226	NO	DOWN	5.85	41520	Cytoplasmic	hypothetical protein	COG4641	S	Unknown Function
Rru_A0940	Rrub_ATCC_11170:637825028	YP_426028	3				3	3			-1.53088	0.419417	2.18592	NO	DOWN	5.6	60195	Unknown	DNA repair protein RecN	COG0497	L	Replication, recombination and repair
Rru_A0941	Rrub_ATCC_11170:637825029	YP_426029	3	5	6	7	4	6	7	10	-6.66893	0.154118	0.255896	NO	DOWN	5.51	32979	Outer Membrane	competence lipoprotein ComL, putative	COG4105	R	General function prediction
Rru_A0942	Rrub_ATCC_11170:637825030	YP_426030	3			2					6.64258	0.199432	0.387757	NO	UP	5.16	14396	Cytoplasmic	GreA/GreB family elongation factor	COG0782	K	Transcription
Rru_A0944	Rrub_ATCC_11170:637825032	YP_426032	5	7	4	3	17	14	14	19	-15.7375	0.000585844	0.000597792	YES	DOWN	5.35	70166	Cytoplasmic	Cell division protein FtsZ	COG0206	D	Cell cycle control, cell division and chromosome partitioning
Rru_A0947	Rrub_ATCC_11170:637825035	YP_426035	2								1.23013	0.392532	1.87045	NO	UP	5.16	32390	Cytoplasmic	D-alanine--D-alanine ligase	COG1181	M	Cell wall membrane and envelope biogenesis
Rru_A0949	Rrub_ATCC_11170:637825037	YP_426037		2		2	5		5		-2.84585	0.342622	0.834862	NO	DOWN	6.21	51449	Cytoplasmic	UDP-N-acetylmuramate--alanine ligase	COG0773	M	Cell wall membrane and envelope biogenesis
Rru_A0950	Rrub_ATCC_11170:637825038	YP_426038		3		2					2.222	0.194239	0.369523	NO	UP	10.05	40804	Cytoplasmic Membrane	N-acetylglucosaminyltransferase, MurG	COG0707	M	Cell wall membrane and envelope biogenesis
Rru_A0952	Rrub_ATCC_11170:637825040	YP_426040	2		2	2		4		2	-0.664146	0.780189	11.481	NO	DOWN	8.27	50876	Cytoplasmic	UDP-N-acetylmuramoylalanine-D-glutamate ligase	COG0771	M	Cell wall membrane and envelope biogenesis
Rru_A0955	Rrub_ATCC_11170:637825043	YP_426043	2	3					2	12	-3.95579	0.472876	2.70911	NO	DOWN	6.2	50472	Unknown	UDP-N-acetylmuramyl-tripeptide synthetase	COG0769	M	Cell wall membrane and envelope biogenesis
Rru_A0958	Rrub_ATCC_11170:637825046	YP_426046		3							1.57807	0.391952	1.39744	NO	UP	6.35	35628	Cytoplasmic	methyltransferase	COG0275	M	Cell wall membrane and envelope biogenesis
Rru_A0959	Rrub_ATCC_11170:637825047	YP_426047	17	18	16	27	5	3	7	5	64.7528	0.0041944	0.004481	YES	UP	5.12	16855	Cytoplasmic	MraZ protein	COG2001	S	Unknown Function
Rru_A0961	Rrub_ATCC_11170:637825049	YP_426049	2	3							3.45257	0.190221	0.358245	NO	UP	6	27627	Cytoplasmic	hypothetical protein	COG1076	O	Post translational modification and protein turnover chaperones
Rru_A0972	Rrub_ATCC_11170:637825060	YP_426060						2		3	-3.58653	0.183476	0.328636	NO	DOWN	9.07	32640	Cytoplasmic	Prephenate dehydrogenase	COG0287	E	Amino acid transport and metabolism
Rru_A0973	Rrub_ATCC_11170:637825061	YP_426061	16	12	19	19	4	3	17		52.7649	0.0746046	0.105345	NO	UP	4.74	15193	Unknown	hypothetical protein	COG3461	S	Unknown Function
Rru_A0974	Rrub_ATCC_11170:637825062	YP_426062	30	28	18	23	11	20	24	29	-0.0651604	0.996019	498.342	NO	DOWN	5.21	29733	Cytoplasmic	Linocin_M18 bacteriocin protein	COG1659	S	Unknown Function
Rru_A0977	Rrub_ATCC_11170:637825066	YP_426065		2	3	3				2	10.8118	0.169756	0.287914	NO	UP	4.99	11185	Unknown	hypothetical protein	none	None	None
Rru_A0987	Rrub_ATCC_11170:637825076	YP_426075						4		4	-9.1353	0.186249	0.343862	NO	DOWN	5.32	22612	Cytoplasmic	Glutathione S-transferase-like	COG0625	O	Post translational modification and protein turnover chaperones
Rru_A0989	Rrub_ATCC_11170:637825078	YP_426077		2	5		2				2.73025	0.426772	2.25558	NO	UP	5.49	36127	Unknown	Twin-arginine translocation pathway signal	COG1744	R	General function prediction
Rru_A0992	Rrub_ATCC_11170:637825081	YP_426080					2				-3.9637	0.389723	1.09546	NO	DOWN	5.85	11506	Unknown	hypothetical protein	none	None	None
Rru_A0993	Rrub_ATCC_11170:637825082	YP_426081					2			2	-1.41478	0.181464	0.312002	NO	DOWN	6.43	65234	Cytoplasmic	Transcriptional Regulator, NifA, Fis Family	COG3604	K	Transcription							Nucleotide transport and metabolism	f	43	32	41		f	32	41
Rru_A0998	Rrub_ATCC_11170:637825087	YP_426086		3		3	9	17		11	-107.45	0.125382	0.198942	NO	DOWN	5.16	8097	Unknown	NifT/FixU	COG5554	Q	Secondary metabolites biosynthesis, transport and catabolism
Rru_A1001	Rrub_ATCC_11170:637825090	YP_426089		2			7	6	5	12	-23.1198	0.0121053	0.0138703	YES	DOWN	5.87	30431	Cytoplasmic Membrane	ABC transporter component	COG1126	E	Amino acid transport and metabolism
Rru_A1004	Rrub_ATCC_11170:637825093	YP_426092	339	267	278	260	852	582	903	532	-1201.99	0.00708778	0.00776552	YES	DOWN	5.32	36412	Periplasmic	Lysine-arginine-ornithine-binding periplasmic protein	COG0834	E	Amino acid transport and metabolism
Rru_A1005	Rrub_ATCC_11170:637825094	YP_426093					2				-1.27898	0.389723	1.09341	NO	DOWN	7.68	37711	Cytoplasmic Membrane	Glycosyl transferase, family 2	COG0463	M	Cell wall membrane and envelope biogenesis
Rru_A1007	Rrub_ATCC_11170:637825096	YP_426095					2	12			-24.9881	0.321438	0.768277	NO	DOWN	6.29	15657	Unknown	Nitrogenase-associated protein	COG1393	P	Inorganic ion transport and metabolism
Rru_A1010	Rrub_ATCC_11170:637825099	YP_426098					63	16	18	3	-74.7993	0.150496	0.247962	NO	DOWN	4.91	31642	Cytoplasmic	Nitrogenase iron protein	COG1348	P	Inorganic ion transport and metabolism
Rru_A1011	Rrub_ATCC_11170:637825100	YP_426099					16	28		6	-24.7393	0.157604	0.262848	NO	DOWN	6.16	54470	Cytoplasmic	Nitrogenase molybdenum-iron protein alpha chain	COG2710	C	Energy production and conversion
Rru_A1012	Rrub_ATCC_11170:637825101	YP_426100					14	11			-11.6546	0.182014	0.31475	NO	DOWN	5.38	56434	Unknown	Nitrogenase molybdenum-iron protein beta chain	COG2710	C	Energy production and conversion
Rru_A1018	Rrub_ATCC_11170:637825107	YP_426106	168	139	160	209	350	155	410	199	-302.911	0.0766905	0.109111	NO	DOWN	5.04	40449	Periplasmic	extracellular solute-binding protein, family 1	COG0687	E	Amino acid transport and metabolism
Rru_A1020	Rrub_ATCC_11170:637825109	YP_426108	144	167	175	224	167	176	156	165	-113.421	0.427438	2.27512	NO	DOWN	8.43	14395	Periplasmic	Cytochrome c, class I	COG3474	C	Energy production and conversion
Rru_A1022	Rrub_ATCC_11170:637825111	YP_426110	23	23	16	24	13	10	7	7	31.1438	0.0100786	0.0113318	YES	UP	9.16	25097	Unknown	hypothetical protein	none	None	None
Rru_A1033	Rrub_ATCC_11170:637825122	YP_426121	4	6	11	7	2		12	5	9.09052	0.554718	4.02238	NO	UP	4.54	18518	Cytoplasmic	Protein of unknown function DUF892	COG3685	S	Unknown Function
Rru_A1034	Rrub_ATCC_11170:637825123	YP_426122					2				-0.58429	0.389723	1.09137	NO	DOWN	4.79	78740	Cytoplasmic Membrane	Multi-sensor Signal Transduction Histidine Kinase	COG0642	T	Signal transduction mechanisms
Rru_A1040	Rrub_ATCC_11170:637825129	YP_426128		3				4			-1.44806	0.670888	6.94485	NO	DOWN	7.81	37890	Cytoplasmic	Glu/Leu/Phe/Val dehydrogenase	COG0334	E	Amino acid transport and metabolism
Rru_A1042	Rrub_ATCC_11170:637825131	YP_426130	6	4	8	4	7		9	4	0.997119	0.961554	75.9628	NO	UP	4.72	10232	Cytoplasmic	hypothetical protein	COG3750	S	Unknown Function
Rru_A1043	Rrub_ATCC_11170:637825132	YP_426131	18	25	23	27	13		14	22	88.8004	0.151424	0.250042	NO	UP	10.92	9424	Unknown	Ribosomal protein S21	none	None	None
Rru_A1044	Rrub_ATCC_11170:637825133	YP_426132	17	67	73	92	17	15	8	36	173.682	0.0819139	0.118338	NO	UP	5.36	18843	Cytoplasmic	Peptide deformylase	COG0242	J	Translation of ribosomal structure and biogenesis
Rru_A1045	Rrub_ATCC_11170:637825134	YP_426133	8	6	5	4	9	6	6	12	-12.8776	0.0775816	0.110799	NO	DOWN	9.77	25219	Cytoplasmic	hypothetical protein	COG5590	S	Unknown Function
Rru_A1046	Rrub_ATCC_11170:637825135	YP_426134	2	3			20	41	27	66	-51.8669	0.0328836	0.0410294	YES	DOWN	5.42	68760	Cytoplasmic	AMP-dependent synthetase and ligase	COG0365	I	Lipid transport and metabolism
Rru_A1047	Rrub_ATCC_11170:637825136	YP_426135	5	7	4	4	19	19	18	41	-47.2759	0.0280139	0.0345513	YES	DOWN	6.22	38861	Cytoplasmic	6-phosphofructokinase	COG0205	G	Carbohydrate transport and metabolism
Rru_A1048	Rrub_ATCC_11170:637825137	YP_426136	9	7	9	8	10		2	3	43.5223	0.224857	0.469416	NO	UP	6.08	8100	Unknown	Protein of unknown function DUF465	COG5481	S	Unknown Function
Rru_A1049	Rrub_ATCC_11170:637825138	YP_426137	2								1.34115	0.392532	1.82978	NO	UP	6.15	29710	Cytoplasmic	GGDEF family protein	none	None	None
Rru_A1050	Rrub_ATCC_11170:637825139	YP_426138	2	8		2					12.5297	0.175718	0.300401	NO	UP	6.06	17248	Unknown	Phosphoribosylaminoimidazole carboxylase	COG0041	F	Nucleotide transport and metabolism
Rru_A1051	Rrub_ATCC_11170:637825140	YP_426139						3		3	-3.84077	0.186209	0.342523	NO	DOWN	6.6	38476	Cytoplasmic Membrane	Phosphoribosylaminoimidazole carboxylase, ATPase subunit	COG0026	F	Nucleotide transport and metabolism
Rru_A1055	Rrub_ATCC_11170:637825144	YP_426143	13	15	12	12	7	11	6	11	8.6548	0.333466	0.807311	NO	UP	5.58	22732	Unknown	Protein of unknown function DUF1013	COG3820	S	Unknown Function
Rru_A1056	Rrub_ATCC_11170:637825145	YP_426144	2	10	2			2			5.95279	0.284378	0.649699	NO	UP	5.92	35398	Cytoplasmic Membrane	Zinc-containing alcohol dehydrogenase superfamily	COG0604	C	Energy production and conversion
Rru_A1057	Rrub_ATCC_11170:637825146	YP_426145		3						2	0.40754	0.878078	24.4073	NO	UP	5.67	27051	Cytoplasmic	3-hydroxybutyrate dehydrogenase	COG1028	I	Lipid transport and metabolism
Rru_A1065	Rrub_ATCC_11170:637825154	YP_426153				3					5.11718	0.391956	1.44198	NO	UP	9.84	11378	Unknown	Plasmid maintenance system antidote protein	COG3093	R	General function prediction
Rru_A1066	Rrub_ATCC_11170:637825155	YP_426154	9	13	13	16					36.0256	0.00269144	0.00282507	YES	UP	5.71	28265	Cytoplasmic Membrane	ABC transporter component	COG1136	V	Defense mechanisms
Rru_A1067	Rrub_ATCC_11170:637825156	YP_426155	6	16	13	11					36.4616	0.0120953	0.0138483	YES	UP	6.44	25068	Cytoplasmic	Cobalamin synthesis protein/P47K	COG0378	K	Transcription
Rru_A1068	Rrub_ATCC_11170:637825157	YP_426156	9	18	11	18					25.9243	0.00513933	0.00554974	YES	UP	6.12	41246	Cytoplasmic	Aminotransferase, class V	COG1104	E	Amino acid transport and metabolism
Rru_A1070	Rrub_ATCC_11170:637825159	YP_426158	6	7	6	3	17	12	11	8	-41.744	0.0351826	0.0443029	YES	DOWN	5.58	17069	Cytoplasmic	Heat shock protein Hsp20	COG0071	O	Post translational modification and protein turnover chaperones
Rru_A1071	Rrub_ATCC_11170:637825160	YP_426159								2	-0.603323	0.38943	1.04755	NO	DOWN	5.72	73568	Unknown	Adenylate/Guanylate Cyclase	COG2114	T	Signal transduction mechanisms
Rru_A1072	Rrub_ATCC_11170:637825161	YP_426160	10	6	5	5	8		4	5	17.5311	0.491944	2.93019	NO	UP	9.35	8118	Unknown	Ribosomal protein L31	COG0254	J	Translation of ribosomal structure and biogenesis
Rru_A1075	Rrub_ATCC_11170:637825164	YP_426163	9	12	16	8		38	3	16	-10.5615	0.605331	5.16251	NO	DOWN	9.88	50655	Unknown	hypothetical protein	COG2885	M	Cell wall membrane and envelope biogenesis
Rru_A1076	Rrub_ATCC_11170:637825165	YP_426164	5	10		3	4	3	5		2.08174	0.760647	10.3794	NO	UP	6.25	28369	Cytoplasmic	Inositol monophosphatase	COG0483	G	Carbohydrate transport and metabolism
Rru_A1077	Rrub_ATCC_11170:637825166	YP_426165	9	9	4	5	5			3	17.2026	0.0604226	0.0811946	NO	UP	4.85	20799	Cytoplasmic	Elongation factor P	COG0231	J	Translation of ribosomal structure and biogenesis
Rru_A1079	Rrub_ATCC_11170:637825168	YP_426167								2	-0.672556	0.38943	1.0401	NO	DOWN	8.55	65309	Cytoplasmic Membrane	sodium/hydrogen exchanger	COG3263	P	Inorganic ion transport and metabolism
Rru_A1080	Rrub_ATCC_11170:637825169	YP_426168		2	2	2					5.12759	0.0603802	0.0809925	NO	UP	4.68	22991	Unknown	Thiamine-phosphate diphosphorylase	COG0352	H	Coenzyme transport and metabolism
Rru_A1082	Rrub_ATCC_11170:637825171	YP_426170		3	5	4	4		3		9.31313	0.540843	3.69002	NO	UP	5.16	9511	Unknown	hypothetical protein	none	None	None
Rru_A1083	Rrub_ATCC_11170:637825172	YP_426171	7	7	6	4	7		4	3	13.1637	0.326213	0.784689	NO	UP	4.69	12414	Unknown	Protein of unknown function DUF710	COG3027	S	Unknown Function
Rru_A1084	Rrub_ATCC_11170:637825173	YP_426172		4							2.74556	0.391715	1.3183	NO	UP	5.85	25656	Unknown	5-formyltetrahydrofolate cyclo-ligase	COG0212	H	Coenzyme transport and metabolism
Rru_A1086	Rrub_ATCC_11170:637825175	YP_426174	27	28	12	18	22	6	24	14	6.14503	0.699216	7.66075	NO	UP	5.05	28214	Cytoplasmic	Protein of unknown function DUF28	COG0217	S	Unknown Function
Rru_A1092	Rrub_ATCC_11170:637825181	YP_426180							2		-2.32219	0.389151	1.02118	NO	DOWN	9.84	17486	Cytoplasmic Membrane	Biopolymer transport protein ExbD/TolR	COG0848	U	Intracellular trafficking, secretion and vesicular transport
Rru_A1093	Rrub_ATCC_11170:637825182	YP_426181							2		-1.13045	0.389151	1.00191	NO	DOWN	6.13	37065	Cytoplasmic	hypothetical protein	COG5373	S	Unknown Function
Rru_A1094	Rrub_ATCC_11170:637825183	YP_426182	88	87	50	79	107	63	150	128	-88.9301	0.0257917	0.0314487	YES	DOWN	8.66	48812	Periplasmic	TolB protein	COG0823	U	Intracellular trafficking, secretion and vesicular transport
Rru_A1095	Rrub_ATCC_11170:637825184	YP_426183	108	123	108	148	167	161	262	215	-518.239	0.00239025	0.00250193	YES	DOWN	8.53	17125	Outer Membrane	OmpA/MotB	COG2885	M	Cell wall membrane and envelope biogenesis
Rru_A1096	Rrub_ATCC_11170:637825185	YP_426184	108	109	71	86	81	45	79	61	41.0979	0.186722	0.346013	NO	UP	8.33	29126	Periplasmic	hypothetical protein	COG1729	S	Unknown Function
Rru_A1098	Rrub_ATCC_11170:637825187	YP_426186	12	25	10	13	10	3	7	10	7.05053	0.128534	0.205245	NO	UP	5.68	70194	Cytoplasmic Membrane	Peptidase M41, FtsH	COG0465	O	Post translational modification and protein turnover chaperones
Rru_A1100	Rrub_ATCC_11170:637825189	YP_426188					2				-0.973385	0.389723	1.07138	NO	DOWN	5.65	47840	Cytoplasmic	Phosphoglucosamine mutase	COG1109	G	Carbohydrate transport and metabolism
Rru_A1101	Rrub_ATCC_11170:637825190	YP_426189	41	46	32	29	47	38	72	48	-24.1245	0.0145131	0.0168608	YES	DOWN	5.4	72547	Unknown	hypothetical protein	none	None	None
Rru_A1102	Rrub_ATCC_11170:637825191	YP_426190		5		2			4		1.60717	0.710314	8.0164	NO	UP	5.65	27843	Unknown	Phosphomethylpyrimidine kinase	COG0351	H	Coenzyme transport and metabolism
Rru_A1103	Rrub_ATCC_11170:637825192	YP_426191								7	-5.1715	0.390552	1.22384	NO	DOWN	5.77	29029	Cytoplasmic	Phenazine biosynthesis PhzC/PhzF protein	COG0384	R	General function prediction
Rru_A1104	Rrub_ATCC_11170:637825193	YP_426192	7	8	5	7		6		5	6.11539	0.229677	0.484873	NO	UP	5.79	41084	Cytoplasmic	Phosphoserine aminotransferase, Methanosarcina type	COG1932	E	Amino acid transport and metabolism
Rru_A1105	Rrub_ATCC_11170:637825194	YP_426193		4							1.78747	0.391715	1.33325	NO	UP	5.63	40043	Cytoplasmic	tRNA synthetase, class II (G, H, P and S)	COG3705	E	Amino acid transport and metabolism
Rru_A1106	Rrub_ATCC_11170:637825195	YP_426194	11	17	15	14	20	13	22	26	-15.8139	0.0145304	0.016894	YES	DOWN	5.79	46193	Cytoplasmic	Adenylosuccinate synthase	COG0104	F	Nucleotide transport and metabolism
Rru_A1109	Rrub_ATCC_11170:637825198	YP_426197	5	14							5.89737	0.238279	0.512402	NO	UP	5.8	59664	Cytoplasmic Membrane	chemotaxis sensory transducer	COG0840	N	Cell Motility
Rru_A1116	Rrub_ATCC_11170:637825205	YP_426204	5	8	5	4					21.99	0.00572728	0.00622494	YES	UP	5.33	20547	Cytoplasmic	Transcriptional Regulator, TetR family	none	None	None
Rru_A1117	Rrub_ATCC_11170:637825206	YP_426205	45	59	38	51					96.2224	0.000330595	0.000335739	YES	UP	5.66	39195	Cytoplasmic Membrane	Secretion protein HlyD	COG0845	M	Cell wall membrane and envelope biogenesis
Rru_A1118	Rrub_ATCC_11170:637825207	YP_426206	4	4	3	4					2.61636	8.98359e-05	9.07427e-05	YES	UP	5.46	112290	Cytoplasmic Membrane	Hydrophobe/amphiphile efflux-1 HAE1	COG0841	V	Defense mechanisms
Rru_A1121	Rrub_ATCC_11170:637825210	YP_426209		4	4	3	3	14	8	14	-5.78361	0.0844914	0.122651	NO	DOWN	5.79	126707	Cytoplasmic	Pyruvate carboxylase	COG1038	C	Energy production and conversion
Rru_A1123	Rrub_ATCC_11170:637825212	YP_426211			2	2					4.46599	0.185365	0.337253	NO	UP	6.22	18593	Cytoplasmic	YbaK/prolyl-tRNA synthetase associated region	COG3760	S	Unknown Function
Rru_A1130	Rrub_ATCC_11170:637825219	YP_426218	27	28	34	38	55	24	67	33	-128.573	0.12626	0.200546	NO	DOWN	5.52	12283	Cytoplasmic Membrane	Nitrogen regulatory protein P-II (GlnB, GlnK)	COG0347	E	Amino acid transport and metabolism
Rru_A1135	Rrub_ATCC_11170:637825224	YP_426223	34	32	28	48	20	32	22	53	-4.49577	0.807618	14.4314	NO	DOWN	5.86	42863	Cytoplasmic	Aminotransferase, class I and II	COG0436	E	Amino acid transport and metabolism
Rru_A1136	Rrub_ATCC_11170:637825225	YP_426224	65	63	33	49	43	19	40	44	21.184	0.283775	0.645374	NO	UP	4.88	36653	Unknown	Periplasmic binding protein	COG0614	P	Inorganic ion transport and metabolism
Rru_A1139	Rrub_ATCC_11170:637825228	YP_426227	7	9	4	5	5	9	6	9	-12.5669	0.23322	0.49444	NO	DOWN	6.28	15931	Periplasmic	Blue (type 1) copper subtype	COG3794	C	Energy production and conversion
Rru_A1140	Rrub_ATCC_11170:637825229	YP_426228		2	2		31	19	7	14	-22.659	0.0492951	0.0645655	NO	DOWN	5.36	73045	Cytoplasmic	Elongation factor G	COG0480	J	Translation of ribosomal structure and biogenesis
Rru_A1142	Rrub_ATCC_11170:637825231	YP_426230	2				6	2	3	4	-6.59109	0.0204004	0.024341	YES	DOWN	7.71	45849	Cytoplasmic	Glycine hydroxymethyltransferase	COG0112	E	Amino acid transport and metabolism
Rru_A1148	Rrub_ATCC_11170:637825237	YP_426236		4			5	4			-1.82736	0.354169	0.872919	NO	DOWN	9.19	87268	Cytoplasmic	hypothetical protein	none	None	None
Rru_A1149	Rrub_ATCC_11170:637825238	YP_426237			3		2	2			-0.744561	0.7066	7.79858	NO	DOWN	9.17	47582	Unknown	Protein of unknown function DUF324	COG1337	L	Replication, recombination and repair
Rru_A1150	Rrub_ATCC_11170:637825239	YP_426238					2		2		-1.32066	0.182361	0.319771	NO	DOWN	6.49	65316	Unknown	hypothetical protein	COG1337	L	Replication, recombination and repair
Rru_A1151	Rrub_ATCC_11170:637825240	YP_426239				4	3				0.0585073	0.974609	112.53	NO	UP	5.88	57310	Cytoplasmic	hypothetical protein	none	None	None
Rru_A1158	Rrub_ATCC_11170:637825247	YP_426246								2	-0.457368	0.38943	1.05512	NO	DOWN	5.78	98043	Cytoplasmic Membrane	Osmosensitive K+ channel Signal Transduction Histidine Kinase	COG2205	T	Signal transduction mechanisms
Rru_A1160	Rrub_ATCC_11170:637825249	YP_426248	3	4			3		5		-0.66645	0.769206	10.8922	NO	DOWN	5.3	58428	Outer Membrane	chemotaxis sensory transducer	COG0840	N	Cell Motility
Rru_A1162	Rrub_ATCC_11170:637825251	YP_426250					4	8	10	24	-16.4343	0.0656309	0.0899653	NO	DOWN	6.03	65219	Cytoplasmic Membrane	Nickel-dependent hydrogenase, large subunit	COG0374	C	Energy production and conversion
Rru_A1170	Rrub_ATCC_11170:637825259	YP_426258					2				-0.914699	0.389723	1.06942	NO	DOWN	9.05	52114	Cytoplasmic	Two Component, Sigma54 Specific, Transcriptional Regulator, Fis family	COG2204	T	Signal transduction mechanisms
Rru_A1174	Rrub_ATCC_11170:637825263	YP_426262	3	2	7	2	3				18.0516	0.162974	0.274551	NO	UP	5.56	12144	Cytoplasmic	Endoribonuclease L-PSP	COG0251	J	Translation of ribosomal structure and biogenesis
Rru_A1175	Rrub_ATCC_11170:637825264	YP_426263	24	19	38	42	16	22	29	22	56.0855	0.498577	3.02981	NO	UP	6.08	7612	Unknown	CsbD-like	COG3237	S	Unknown Function
Rru_A1176	Rrub_ATCC_11170:637825265	YP_426264							2		-1.12714	0.389151	1.0194	NO	DOWN	5.32	35771	Unknown	Histone deacetylase superfamily	COG0123	B	Chromatin structure and dynamics
Rru_A1177	Rrub_ATCC_11170:637825266	YP_426265		3					3		-0.131626	0.938971	50.3356	NO	DOWN	5.18	48994	Cytoplasmic Membrane	chemotaxis sensory transducer	COG0840	N	Cell Motility
Rru_A1182	Rrub_ATCC_11170:637825271	YP_426270	2	2	6	3					5.6515	0.0627806	0.0853566	NO	UP	6.48	47495	Cytoplasmic	MiaB-like tRNA modifying enzyme	COG0621	J	Translation of ribosomal structure and biogenesis
Rru_A1183	Rrub_ATCC_11170:637825272	YP_426271	3	6	2						7.17548	0.0991956	0.149942	NO	UP	5.28	29783	Cytoplasmic	Diaminopimelate epimerase	COG0253	E	Amino acid transport and metabolism
Rru_A1184	Rrub_ATCC_11170:637825273	YP_426272	3	5	3	5	6	4	7	6	-4.00943	0.00293293	0.00308503	YES	DOWN	9.34	53743	Cytoplasmic Membrane	Signal recognition particle protein	COG0541	U	Intracellular trafficking, secretion and vesicular transport
Rru_A1185	Rrub_ATCC_11170:637825274	YP_426273	41	31	36	34	32	25	29	49	-22.0619	0.570025	4.5032	NO	DOWN	10.55	13911	Cytoplasmic	Ribosomal protein S16	COG0228	J	Translation of ribosomal structure and biogenesis
Rru_A1186	Rrub_ATCC_11170:637825275	YP_426274	4	8	3	5	7		4	2	4.48064	0.567594	4.39154	NO	UP	4.59	21166	Cytoplasmic	16S rRNA processing protein RimM	COG0806	J	Translation of ribosomal structure and biogenesis
Rru_A1187	Rrub_ATCC_11170:637825276	YP_426275	2								1.55439	0.392532	1.88843	NO	UP	5.29	26131	Cytoplasmic	tRNA (guanine-N(1)-)-methyltransferase	COG0336	J	Translation of ribosomal structure and biogenesis
Rru_A1188	Rrub_ATCC_11170:637825277	YP_426276	11	6	3	4	9	8	12	21	-38.402	0.0586267	0.0782906	NO	DOWN	10.4	18596	Cytoplasmic	Ribosomal protein L19	COG0335	J	Translation of ribosomal structure and biogenesis
Rru_A1189	Rrub_ATCC_11170:637825278	YP_426277	15	18	13	15	17	52	13	25	-29.0376	0.265223	0.591529	NO	DOWN	5.43	49965	Cytoplasmic	3-isopropylmalate dehydratase large subunit region	COG0065	E	Amino acid transport and metabolism
Rru_A1190	Rrub_ATCC_11170:637825279	YP_426278	7	10	6	8	2				25.2416	0.000134502	0.000136135	YES	UP	5.25	22808	Cytoplasmic	3-isopropylmalate dehydratase small subunit region	COG0066	E	Amino acid transport and metabolism
Rru_A1191	Rrub_ATCC_11170:637825280	YP_426279	6	12	11	8	2	7		10	6.91659	0.32189	0.770585	NO	UP	4.98	39537	Cytoplasmic	3-isopropylmalate dehydrogenase	COG0473	C	Energy production and conversion
Rru_A1196	Rrub_ATCC_11170:637825285	YP_426284	49	70	34	60	46	31	50	38	9.01879	0.540097	3.66826	NO	UP	6.27	37443	Cytoplasmic	Aspartate-semialdehyde dehydrogenase, USG-1 related	COG0136	E	Amino acid transport and metabolism
Rru_A1197	Rrub_ATCC_11170:637825286	YP_426285	5	2							1.8527	0.243074	0.526485	NO	UP	5.49	72930	Cytoplasmic Membrane	chemotaxis sensory transducer	COG0840	N	Cell Motility
Rru_A1200	Rrub_ATCC_11170:637825289	YP_426288		2			5	6	4	4	-12.8935	0.00722583	0.00793415	YES	DOWN	5.41	31732	Cytoplasmic	Citrate lyase	COG2301	G	Carbohydrate transport and metabolism
Rru_A1201	Rrub_ATCC_11170:637825290	YP_426289				2	9	12	4	11	-22.0401	0.0263959	0.0322378	YES	DOWN	5.23	38783	Cytoplasmic	MaoC-like dehydratase	COG2030	I	Lipid transport and metabolism
Rru_A1204	Rrub_ATCC_11170:637825293	YP_426292	24	29	18	17	37	19	26	38	-16.2732	0.0599415	0.0802606	NO	DOWN	5.75	64736	Cytoplasmic Membrane	Succinate dehydrogenase flavoprotein subunit	COG1053	C	Energy production and conversion
Rru_A1205	Rrub_ATCC_11170:637825294	YP_426293	4	11	20	25	28	14	26	21	-30.5129	0.112521	0.173939	NO	DOWN	5.4	29539	Cytoplasmic Membrane	Succinate dehydrogenase/fumarate reductase iron-sulfur protein	COG0479	C	Energy production and conversion
Rru_A1206	Rrub_ATCC_11170:637825295	YP_426294						2			-2.72699	0.390368	1.18134	NO	DOWN	4.69	19347	Unknown	hypothetical protein	none	None	None
Rru_A1207	Rrub_ATCC_11170:637825296	YP_426295					2			3	-3.4088	0.18983	0.35528	NO	DOWN	5.37	35071	Cytoplasmic	exopolyphosphatase-related protein	COG0618	R	General function prediction
Rru_A1210	Rrub_ATCC_11170:637825299	YP_426298	23	29	24	30	108	126	92	109	-242.295	0.00897133	0.00997479	YES	DOWN	5.37	33479	Cytoplasmic	Malate dehydrogenase, NAD-dependent	COG0039	C	Energy production and conversion
Rru_A1211	Rrub_ATCC_11170:637825300	YP_426299	13	20	9	13	32	9	25	16	-18.6614	0.164956	0.278201	NO	DOWN	5.09	42609	Cytoplasmic	Succinyl-CoA synthetase, beta subunit	COG0045	C	Energy production and conversion
Rru_A1212	Rrub_ATCC_11170:637825301	YP_426300	9	8	7	10	19	50	22	39	-79.3608	0.0699894	0.0976339	NO	DOWN	6.08	29858	Cytoplasmic	Succinyl-CoA ligase, alpha subunit	COG0074	C	Energy production and conversion
Rru_A1214	Rrub_ATCC_11170:637825303	YP_426302	6	18	5	8	10	12	6	15	-6.73455	0.320336	0.763212	NO	DOWN	5.73	45155	Cytoplasmic	Dihydrolipoamide succinyltransferase	COG0508	C	Energy production and conversion
Rru_A1215	Rrub_ATCC_11170:637825304	YP_426303	2					5		8	-5.51427	0.232764	0.492777	NO	DOWN	5.85	48831	Cytoplasmic	Dihydrolipoamide dehydrogenase	COG1249	C	Energy production and conversion
Rru_A1216	Rrub_ATCC_11170:637825305	YP_426304					4			5	-11.8064	0.183259	0.327465	NO	DOWN	9.75	17778	Unknown	hypothetical protein	none	None	None
Rru_A1218	Rrub_ATCC_11170:637825307	YP_426306	135	147	96	99	257	183	490	249	-714.517	0.0307944	0.0382953	YES	DOWN	5.24	25278	Cytoplasmic Membrane	phage shock protein A, PspA	COG1842	K	Transcription
Rru_A1221	Rrub_ATCC_11170:637825310	YP_426309		2	2		3			2	-0.929017	0.713518	8.1755	NO	DOWN	5.12	35584	Cytoplasmic	hypothetical protein	COG3159	S	Unknown Function
Rru_A1223	Rrub_ATCC_11170:637825312	YP_426311	71	78	54	60	43	25	62	34	72.6983	0.0681478	0.0941895	NO	UP	10.12	19576	Cytoplasmic	H+-transporting two-sector ATPase, delta (OSCP) subunit	COG0712	C	Energy production and conversion
Rru_A1224	Rrub_ATCC_11170:637825313	YP_426312	33	57	25	25	46	83	71	53	-60.2315	0.055074	0.0729621	NO	DOWN	5.84	55026	Cytoplasmic	ATP synthase F1, alpha subunit	COG0056	C	Energy production and conversion
Rru_A1225	Rrub_ATCC_11170:637825314	YP_426313	18	17	8	9	10	3	25	6	1.69097	0.905481	34.8494	NO	UP	9.7	32437	Unknown	Sodium-transporting two-sector ATPase	COG0224	C	Energy production and conversion
Rru_A1226	Rrub_ATCC_11170:637825315	YP_426314	169	206	188	183	176	123	244	186	-37.1941	0.271532	0.611966	NO	DOWN	4.99	50853	Cytoplasmic	ATP synthase F1, beta subunit	COG0055	C	Energy production and conversion
Rru_A1227	Rrub_ATCC_11170:637825316	YP_426315	63	47	44	58	55	27	92	31	-30.1893	0.73288	9.01683	NO	DOWN	4.7	14307	Unknown	H+-transporting two-sector ATPase, delta/epsilon subunit	COG0355	C	Energy production and conversion
Rru_A1228	Rrub_ATCC_11170:637825317	YP_426316		4							2.55163	0.391715	1.31535	NO	UP	6.25	30016	Cytoplasmic	hypothetical protein	none	None	None
Rru_A1231	Rrub_ATCC_11170:637825320	YP_426319		4						2	0.476788	0.743097	9.61542	NO	UP	5.65	59675	Cytoplasmic Membrane	Protein of unknown function DUF610, YibQ	COG2861	S	Unknown Function
Rru_A1232	Rrub_ATCC_11170:637825321	YP_426320	37	34	32	47	46	87	50	121	-89.9364	0.0903746	0.133254	NO	DOWN	5.31	47896	Cytoplasmic Membrane	C-terminal processing peptidase S41A	COG0793	M	Cell wall membrane and envelope biogenesis							Amino acid transport and metabolism	e	156	127	131		e	127	131
Rru_A1234	Rrub_ATCC_11170:637825323	YP_426322	18	14	10	9	17	12	15	14	-6.10084	0.126778	0.201582	NO	DOWN	5.15	55345	Cytoplasmic	Phosphoglycerate mutase, 2,3-bisphosphoglycerate-independent	COG0696	G	Carbohydrate transport and metabolism
Rru_A1236	Rrub_ATCC_11170:637825325	YP_426324								2	-2.97289	0.38943	1.03457	NO	DOWN	4.65	14775	Cytoplasmic	Iojap-related protein	COG0799	S	Unknown Function
Rru_A1238	Rrub_ATCC_11170:637825327	YP_426326	16	21	15	26	8		9	2	24.2112	0.00455703	0.00488928	YES	UP	5.91	44758	Unknown	Gamma-glutamyl phosphate reductase GPR	COG0014	E	Amino acid transport and metabolism
Rru_A1240	Rrub_ATCC_11170:637825329	YP_426328	3	7	5	4			2		7.9725	0.00694599	0.00759354	YES	UP	5.35	41848	Cytoplasmic	GTP-binding protein	COG0536	R	General function prediction
Rru_A1242	Rrub_ATCC_11170:637825331	YP_426330	12	17	10	8	11	11	5	5	13.7136	0.579239	4.69966	NO	UP	9.75	11107	Cytoplasmic	Ribosomal protein L21	COG0261	J	Translation of ribosomal structure and biogenesis
Rru_A1246	Rrub_ATCC_11170:637825336	YP_426334				2					0.889156	0.392435	1.75834	NO	UP	6.29	43090	Cytoplasmic	hypothetical protein	COG3550	R	General function prediction
Rru_A1254	Rrub_ATCC_11170:637825344	YP_426342	8	10	3	9	3	4	5	6	3.24148	0.233355	0.495425	NO	UP	5.89	50381	Cytoplasmic	Aminotransferase class-III	COG0161	H	Coenzyme transport and metabolism
Rru_A1259	Rrub_ATCC_11170:637825349	YP_426347	2								3.75251	0.392532	1.85864	NO	UP	4.66	10248	Unknown	hypothetical protein	none	None	None
Rru_A1262	Rrub_ATCC_11170:637825352	YP_426350	13	14	11	18	61	52	55	57	-91.8069	0.000508132	0.000517791	YES	DOWN	5.1	46949	Unknown	extracellular solute-binding protein, family 1	COG1653	G	Carbohydrate transport and metabolism
Rru_A1264	Rrub_ATCC_11170:637825354	YP_426352		4			2				0.952998	0.773286	11.1606	NO	UP	5.37	27539	Cytoplasmic	Short-chain dehydrogenase/reductase SDR	COG1028	I	Lipid transport and metabolism
Rru_A1265	Rrub_ATCC_11170:637825355	YP_426353						4	3	3	-7.84328	0.0799511	0.114949	NO	DOWN	4.97	30914	Cytoplasmic	Transcriptional Regulator, DeoR family	COG1349	G	Carbohydrate transport and metabolism
Rru_A1266	Rrub_ATCC_11170:637825356	YP_426354					3		2		-3.90786	0.20237	0.398632	NO	DOWN	5.59	28518	Cytoplasmic	Photosystem I assembly BtpA	COG0434	R	General function prediction
Rru_A1267	Rrub_ATCC_11170:637825357	YP_426355								3	-1.22696	0.389953	1.1213	NO	DOWN	5.34	52675	Cytoplasmic	Carbohydrate kinase, FGGY	COG1070	G	Carbohydrate transport and metabolism
Rru_A1270	Rrub_ATCC_11170:637825360	YP_426358	3	3							0.909178	0.182546	0.322355	NO	UP	5.82	125025	Cytoplasmic	hypothetical protein	COG4717	S	Unknown Function
Rru_A1287	Rrub_ATCC_11170:637825377	YP_426375						2		3	-1.38145	0.183476	0.328244	NO	DOWN	6.66	89341	Periplasmic	Trimethylamine-N-oxide reductase (cytochrome c)	COG0243	C	Energy production and conversion
Rru_A1289	Rrub_ATCC_11170:637825379	YP_426377		6		3				2	1.96476	0.346544	0.847169	NO	UP	5.33	61950	Periplasmic	Alkaline phosphatase	COG1785	P	Inorganic ion transport and metabolism
Rru_A1293	Rrub_ATCC_11170:637825383	YP_426381	5	2			6		4		-1.44024	0.62385	5.64096	NO	DOWN	5.01	60044	Cytoplasmic Membrane	chemotaxis sensory transducer	COG0840	N	Cell Motility
Rru_A1295	Rrub_ATCC_11170:637825385	YP_426383	97	92	80	93	87	70	86	100	-25.9303	0.106996	0.164046	NO	DOWN	4.91	31437	Periplasmic	extracellular solute-binding protein, family 3	COG0834	E	Amino acid transport and metabolism
Rru_A1304	Rrub_ATCC_11170:637825394	YP_426392		5	2	5					3.85174	0.0810691	0.11678	NO	UP	5.95	60224	Cytoplasmic	Urocanate hydratase	COG2987	E	Amino acid transport and metabolism
Rru_A1306	Rrub_ATCC_11170:637825396	YP_426394		2			10	18	6	15	-38.8795	0.0362051	0.0458598	YES	DOWN	5.55	29030	Cytoplasmic	Short-chain dehydrogenase/reductase SDR	COG1028	I	Lipid transport and metabolism
Rru_A1308	Rrub_ATCC_11170:637825398	YP_426396					22	22	30	19	-33.9209	0.00148437	0.00153447	YES	DOWN	5.57	64214	Cytoplasmic	Acyl-CoA dehydrogenase	COG1960	I	Lipid transport and metabolism
Rru_A1309	Rrub_ATCC_11170:637825399	YP_426397			3		21	24	16	26	-24.0733	0.00477636	0.00513194	YES	DOWN	5.85	82727	Unknown	acetoacetyl-CoA reductase	COG1250,COG1024	I	Lipid transport and metabolism
Rru_A1310	Rrub_ATCC_11170:637825400	YP_426398			2	3	24	23	15	27	-49.2987	0.00559694	0.00607888	YES	DOWN	5.65	38847	Cytoplasmic	Acetyl-CoA C-acyltransferase	COG0183	I	Lipid transport and metabolism
Rru_A1312	Rrub_ATCC_11170:637825402	YP_426400				2	9	3	4	6	-7.81545	0.0250449	0.0304885	YES	DOWN	5.74	61290	Cytoplasmic	AMP-dependent synthetase and ligase	COG0318	I	Lipid transport and metabolism
Rru_A1313	Rrub_ATCC_11170:637825403	YP_426401	10	13	15	19	108	68	68	66	-133.957	0.00932253	0.0104115	YES	DOWN	4.85	45309	Outer Membrane	Membrane protein involved in aromatic hydrocarbon degradation	COG2067	I	Lipid transport and metabolism
Rru_A1315	Rrub_ATCC_11170:637825405	YP_426403					6				-13.3049	0.390575	1.23163	NO	DOWN	4.67	10446	Unknown	Sterol-binding	COG3255	I	Lipid transport and metabolism
Rru_A1316	Rrub_ATCC_11170:637825406	YP_426404					7	22	17	47	-36.9141	0.063683	0.0869774	NO	DOWN	5.76	58486	Cytoplasmic	AMP-dependent synthetase and ligase	COG0318	I	Lipid transport and metabolism
Rru_A1317	Rrub_ATCC_11170:637825407	YP_426405						2	4	6	-4.65531	0.0905163	0.133594	NO	DOWN	6.53	58491	Cytoplasmic	Electron-transferring-flavoprotein dehydrogenase	COG0644,COG2440	C	Energy production and conversion
Rru_A1328	Rrub_ATCC_11170:637825418	YP_426416	3	5	2	4			2		31.0725	0.00716598	0.00786267	YES	UP	9.22	7121	Cytoplasmic	Biotin/lipoyl attachment	COG4770	I	Lipid transport and metabolism
Rru_A1334	Rrub_ATCC_11170:637825424	YP_426422	11	11	9	12					53.389	3.53235e-05	3.54653e-05	YES	UP	5.9	15790	Cytoplasmic	Ribose 5-phosphate isomerase B	COG0698	G	Carbohydrate transport and metabolism
Rru_A1336	Rrub_ATCC_11170:637825426	YP_426424	190	198	310	367	23	10	7	13	559.262	0.0116817	0.0133037	YES	UP	5.53	35657	Periplasmic	Periplasmic binding protein/LacI transcriptional regulator	COG1879	G	Carbohydrate transport and metabolism
Rru_A1339	Rrub_ATCC_11170:637825429	YP_426427		2							0.943566	0.392429	1.63621	NO	UP	6.42	39176	Cytoplasmic	Transcriptional Regulator, DeoR family	COG2390	K	Transcription
Rru_A1340	Rrub_ATCC_11170:637825430	YP_426428	18	18	12	14				3	32.2504	0.000134171	0.000135708	YES	UP	5.69	35330	Cytoplasmic	Glycerone kinase	COG2376	G	Carbohydrate transport and metabolism
Rru_A1341	Rrub_ATCC_11170:637825431	YP_426429	21	16	14	14	4			3	49.4338	0.000849869	0.000870753	YES	UP	4.64	21608	Unknown	Dak phosphatase	COG2376	G	Carbohydrate transport and metabolism
Rru_A1343	Rrub_ATCC_11170:637825433	YP_426431		3	2	4			3	6	-0.353719	0.897713	27.4993	NO	DOWN	5.65	52881	Cytoplasmic	hypothetical protein	COG5476	S	Unknown Function
Rru_A1349	Rrub_ATCC_11170:637825439	YP_426437			3			3			-0.294166	0.882531	25.9741	NO	DOWN	6.05	55072	Periplasmic	Gamma-glutamyltransferase	COG0405	E	Amino acid transport and metabolism
Rru_A1352	Rrub_ATCC_11170:637825442	YP_426440	10	17	12	12				3	139.092	0.000491068	0.000500064	YES	UP	10.39	6573	Unknown	hypothetical protein	none	None	None
Rru_A1353	Rrub_ATCC_11170:637825443	YP_426441	43	49	90	97	33	23	63	124	8.17735	0.949952	71.2939	NO	UP	6.06	18200	Unknown	hypothetical protein	COG3652	S	Unknown Function
Rru_A1354	Rrub_ATCC_11170:637825444	YP_426442	3	2	2	6				4	13.2757	0.187874	0.348578	NO	UP	4.58	12760	Unknown	hypothetical protein	none	None	None
Rru_A1355	Rrub_ATCC_11170:637825445	YP_426443	4	2	4	2	7		8	3	-8.61047	0.429002	2.29157	NO	DOWN	5.37	18086	Cytoplasmic	Protein of unknown function DUF892	COG3685	S	Unknown Function
Rru_A1357	Rrub_ATCC_11170:637825447	YP_426445	14	22	15	15	20	6	36	16	-12.2601	0.443172	2.40145	NO	DOWN	5.55	34948	Cytoplasmic	Transaldolase AB	COG0176	G	Carbohydrate transport and metabolism
Rru_A1358	Rrub_ATCC_11170:637825448	YP_426446	2	3	2				3	6	-1.92244	0.712947	8.10707	NO	DOWN	5.79	27017	Cytoplasmic	Triosephosphate isomerase	COG0149	G	Carbohydrate transport and metabolism
Rru_A1359	Rrub_ATCC_11170:637825449	YP_426447	2	4			8		11	14	-35.8871	0.0978822	0.147511	NO	DOWN	5.87	16503	Cytoplasmic	Ribose/galactose isomerase	COG0698	G	Carbohydrate transport and metabolism
Rru_A1360	Rrub_ATCC_11170:637825450	YP_426448	2	6	2	2	10	5	11	5	-20.7691	0.0224974	0.0271015	YES	DOWN	5.7	21548	Unknown	Dak phosphatase	COG2376	G	Carbohydrate transport and metabolism
Rru_A1361	Rrub_ATCC_11170:637825451	YP_426449	11	12	8	10	14	10	23	21	-20.6426	0.028046	0.0346193	YES	DOWN	4.66	35468	Cytoplasmic	Glycerone kinase	COG2376	G	Carbohydrate transport and metabolism
Rru_A1362	Rrub_ATCC_11170:637825452	YP_426450	3	4		3	4	4	8	9	-11.9001	0.0198428	0.0236006	YES	DOWN	4.78	33594	Cytoplasmic	Xylose isomerase-like TIM barrel	COG1082	G	Carbohydrate transport and metabolism
Rru_A1365	Rrub_ATCC_11170:637825455	YP_426453	91	92	65	86	206	264	192	260	-457.915	0.0130905	0.0150796	YES	DOWN	5.26	33260	Periplasmic	ribose ABC transporter, periplasmic binding protein	COG1879	G	Carbohydrate transport and metabolism
Rru_A1385	Rrub_ATCC_11170:637825475	YP_426473							2		-0.838007	0.389151	1.01762	NO	DOWN	5.73	51181	Cytoplasmic	Two Component, Sigma54 Specific, Transcriptional Regulator, Fis family	COG2204	T	Signal transduction mechanisms
Rru_A1398	Rrub_ATCC_11170:637825488	YP_426486		5							6.97827	0.391572	1.30611	NO	UP	7.99	13236	Cytoplasmic	Response regulator receiver domain protein (CheY)	COG2204	T	Signal transduction mechanisms
Rru_A1408	Rrub_ATCC_11170:637825498	YP_426496			3		2				0.333454	0.814238	14.9045	NO	UP	5.29	60015	Cytoplasmic Membrane	chemotaxis sensory transducer	COG0840	N	Cell Motility
Rru_A1412	Rrub_ATCC_11170:637825502	YP_426500					2				-0.909029	0.389723	1.10165	NO	DOWN	8.89	51954	Cytoplasmic	4Fe-4S ferredoxin, iron-sulfur binding	COG1139	C	Energy production and conversion
Rru_A1416	Rrub_ATCC_11170:637825506	YP_426504			2	2					9.20102	0.185365	0.338072	NO	UP	9.15	9125	Unknown	hypothetical protein	none	None	None
Rru_A1417	Rrub_ATCC_11170:637825507	YP_426505					10	2	3	5	-8.20354	0.0689919	0.0957973	NO	DOWN	5.15	56012	Cytoplasmic Membrane	thioredoxin-disulfide reductase	COG3634	O	Post translational modification and protein turnover chaperones
Rru_A1418	Rrub_ATCC_11170:637825508	YP_426506	62	70	52	78	93	101	111	98	-214.692	0.00363669	0.00385771	YES	DOWN	5.04	20587	Cytoplasmic	Alkyl hydroperoxide reductase/ Thiol specific antioxidant/ Mal allergen	COG0450	O	Post translational modification and protein turnover chaperones
Rru_A1432	Rrub_ATCC_11170:637825522	YP_426520	7	8	4	2	9	19	7	20	-28.7314	0.0849746	0.123832	NO	DOWN	6.07	30536	Unknown	Nicotinate-nucleotide pyrophosphorylase	COG0157	H	Coenzyme transport and metabolism
Rru_A1433	Rrub_ATCC_11170:637825523	YP_426521		4							1.29021	0.391715	1.34545	NO	UP	7.8	53312	Unknown	L-aspartate oxidase	COG0029	H	Coenzyme transport and metabolism
Rru_A1434	Rrub_ATCC_11170:637825524	YP_426522					3				-1.92208	0.390149	1.13933	NO	DOWN	5.72	36997	Cytoplasmic	Quinolinate synthetase A	COG0379	H	Coenzyme transport and metabolism
Rru_A1439	Rrub_ATCC_11170:637825529	YP_426527						2			-1.59628	0.390368	1.17896	NO	DOWN	10.63	35446	Cytoplasmic Membrane	Putative FecR	COG3712	P	Inorganic ion transport and metabolism
Rru_A1446	Rrub_ATCC_11170:637825536	YP_426534	81	47	87	114	41	21	70	58	129.373	0.144917	0.237467	NO	UP	5.1	18286	Cytoplasmic	Protein of unknown function DUF892	COG3685	S	Unknown Function
Rru_A1451	Rrub_ATCC_11170:637825541	YP_426539		2							3.14233	0.392429	1.54198	NO	UP	5.9	12094	Unknown	hypothetical protein	none	None	None
Rru_A1465	Rrub_ATCC_11170:637825555	YP_426553					9		6	4	-37.574	0.0946596	0.141518	NO	DOWN	4.64	12130	Cytoplasmic	hypothetical protein	none	None	None
Rru_A1466	Rrub_ATCC_11170:637825556	YP_426554					6				-4.19487	0.390575	1.23422	NO	DOWN	9.62	34056	Cytoplasmic	Transcriptional Regulator, LysR family	COG0583	K	Transcription
Rru_A1474	Rrub_ATCC_11170:637825564	YP_426562		2							0.769695	0.392429	1.49882	NO	UP	5.27	46641	Cytoplasmic	Protein of unknown function DUF1446	none	None	None
Rru_A1476	Rrub_ATCC_11170:637825566	YP_426564	11	17	13	10	3	2	6		61.1585	0.00315824	0.00332668	YES	UP	5.46	12034	Unknown	PhnA protein	COG2824	P	Inorganic ion transport and metabolism
Rru_A1479	Rrub_ATCC_11170:637825569	YP_426567	42	33	19	28	52	43	29	23	-29.9677	0.24796	0.539403	NO	DOWN	6.3	34161	Cytoplasmic Membrane	hypothetical protein	none	None	None
Rru_A1485	Rrub_ATCC_11170:637825575	YP_426573						7			-3.77141	0.390821	1.28928	NO	DOWN	6.4	49691	Cytoplasmic Membrane	Parallel beta-helix repeat	none	None	None
Rru_A1487	Rrub_ATCC_11170:637825577	YP_426575	4	7	2	4	7	6	4	4	-8.44256	0.190261	0.359674	NO	DOWN	5.53	20801	Unknown	Polysaccharide export protein	COG1596	M	Cell wall membrane and envelope biogenesis
Rru_A1489	Rrub_ATCC_11170:637825579	YP_426577	20	21	17	22	20	26	17	14	-5.76021	0.515338	3.27764	NO	DOWN	4.63	48570	Outer Membrane	hypothetical protein	COG5338	S	Unknown Function
Rru_A1490	Rrub_ATCC_11170:637825580	YP_426578					3				-0.898195	0.390149	1.13711	NO	DOWN	9.15	80307	Cytoplasmic Membrane	Protein-tyrosine kinase	COG0489	D	Cell cycle control, cell division and chromosome partitioning
Rru_A1491	Rrub_ATCC_11170:637825581	YP_426579					2				-1.87221	0.389723	1.08934	NO	DOWN	10.55	24376	Unknown	hypothetical protein	none	None	None
Rru_A1493	Rrub_ATCC_11170:637825583	YP_426581	5	5							4.66269	0.182412	0.320985	NO	UP	6.36	40585	Cytoplasmic	UDP-N-acetylglucosamine 2-epimerase	COG0381	M	Cell wall membrane and envelope biogenesis
Rru_A1501	Rrub_ATCC_11170:637825591	YP_426589		3	2	5	7	3	8	12	-43.3717	0.0370075	0.0469158	YES	DOWN	9.34	10996	Periplasmic	Transport-associated	COG2823	R	General function prediction
Rru_A1503	Rrub_ATCC_11170:637825593	YP_426591		3							1.42903	0.391952	1.41084	NO	UP	5.6	38600	Cytoplasmic	Zinc-containing alcohol dehydrogenase superfamily	COG1064	R	General function prediction
Rru_A1521	Rrub_ATCC_11170:637825611	YP_426608	213	131	262	259	155	94	326	488	-867.433	0.464278	2.61004	NO	DOWN	6.54	7316	Cytoplasmic	Cold-shock DNA-binding domain protein	COG1278	K	Transcription
Rru_A1522	Rrub_ATCC_11170:637825612	YP_426609		4	2	4					8.39672	0.0701387	0.0979332	NO	UP	5.25	23052	Cytoplasmic	Beta-lactamase-like	COG0491	R	General function prediction
Rru_A1526	Rrub_ATCC_11170:637825616	YP_426613	2	3							4.18543	0.190221	0.359146	NO	UP	6.44	22517	Cytoplasmic	Cobyrinic acid a,c-diamide synthase	COG1192	D	Cell cycle control, cell division and chromosome partitioning
Rru_A1527	Rrub_ATCC_11170:637825617	YP_426614	11	24	6	9	15	8	4	8	2.15902	0.730266	8.91161	NO	UP	5.26	61793	Cytoplasmic	ABC transporter component	COG0488	R	General function prediction
Rru_A1528	Rrub_ATCC_11170:637825618	YP_426615		3					2		0.611872	0.846557	19.549	NO	UP	9.39	23433	Unknown	Toluene tolerance	COG2854	Q	Secondary metabolites biosynthesis, transport and catabolism
Rru_A1532	Rrub_ATCC_11170:637825622	YP_426619	12	14	12	12	11	2	5		17.6182	0.0798094	0.114526	NO	UP	6.71	32726	Cytoplasmic	TPR repeat	none	None	None
Rru_A1533	Rrub_ATCC_11170:637825623	YP_426620	6	3	2						11.3404	0.112598	0.174237	NO	UP	8.83	19271	Unknown	Pentapeptide repeat	COG1357	S	Unknown Function
Rru_A1535	Rrub_ATCC_11170:637825625	YP_426622	4	6	3	2		3			15.9958	0.0929684	0.138438	NO	UP	6.83	13655	Unknown	Plasmid maintenance system antidote protein	COG3093	R	General function prediction
Rru_A1536	Rrub_ATCC_11170:637825626	YP_426623		2							0.445982	0.392429	1.53795	NO	UP	5.79	84839	Cytoplasmic	UvrD/REP helicase	COG0210	L	Replication, recombination and repair
Rru_A1537	Rrub_ATCC_11170:637825627	YP_426624			3	3	4	4	2	3	-15.552	0.0934398	0.139278	NO	DOWN	4.67	12817	Unknown	hypothetical protein	none	None	None
Rru_A1539	Rrub_ATCC_11170:637825629	YP_426626	226	290	169	223	63	46	160	112	1291.22	0.00820875	0.00907314	YES	UP	8.1	6785	Unknown	Molybdenum-pterin binding protein	COG4148	P	Inorganic ion transport and metabolism
Rru_A1543	Rrub_ATCC_11170:637825633	YP_426630						8			-7.30855	0.390844	1.29219	NO	DOWN	6.61	29491	Cytoplasmic	Putative molybdenum utilization protein ModD	COG0157	H	Coenzyme transport and metabolism
Rru_A1545	Rrub_ATCC_11170:637825635	YP_426632	6	7	3	7	3				16.5158	0.00697079	0.00763177	YES	UP	5.32	23149	Cytoplasmic Membrane	Putative diguanylate cyclase (GGDEF domain)	COG2199	T	Signal transduction mechanisms
Rru_A1549	Rrub_ATCC_11170:637825640	YP_426636	115	129	68	93	90	65	103	81	1.9339	0.921664	44.6264	NO	UP	4.66	51040	Cytoplasmic	Trigger factor	COG0544	O	Post translational modification and protein turnover chaperones
Rru_A1550	Rrub_ATCC_11170:637825641	YP_426637	22	31	9	26	15	30	12	30	-17.3696	0.552618	3.96881	NO	DOWN	5.15	23915	Cytoplasmic	Endopeptidase Clp	COG0740	O	Post translational modification and protein turnover chaperones
Rru_A1551	Rrub_ATCC_11170:637825642	YP_426638	18	23	12	21	22	19	19	11	-5.28468	0.467812	2.64976	NO	DOWN	5.49	46038	Cytoplasmic	ClpX, ATPase regulatory subunit	COG1219	O	Post translational modification and protein turnover chaperones
Rru_A1552	Rrub_ATCC_11170:637825643	YP_426639	5	8	3	3	14		11	2	-2.65259	0.519555	3.39066	NO	DOWN	6.74	90081	Cytoplasmic	Peptidase S16, ATP-dependent protease La	COG0466	O	Post translational modification and protein turnover chaperones
Rru_A1553	Rrub_ATCC_11170:637825644	YP_426640	214	190	169	180	98	69	118	66	697.182	0.00137497	0.00141746	YES	UP	9.4	9356	Cytoplasmic	Histone-like DNA-binding protein	COG0776	L	Replication, recombination and repair
Rru_A1554	Rrub_ATCC_11170:637825646	YP_426641					2	7	4	6	-8.61149	0.0384381	0.0490609	YES	DOWN	5.26	52127	Cytoplasmic Membrane	chemotaxis sensory transducer	COG0840	N	Cell Motility
Rru_A1556	Rrub_ATCC_11170:637825648	YP_426643					2	2	4	3	-12.6691	0.00364536	0.00386965	YES	DOWN	8.69	20199	Cytoplasmic Membrane	NADH dehydrogenase (ubiquinone), 20 kDa subunit	COG0377	C	Energy production and conversion
Rru_A1557	Rrub_ATCC_11170:637825649	YP_426644	5	16	13	15	22	10	13	15	-18.7761	0.203011	0.402006	NO	DOWN	5.18	24847	Cytoplasmic	NADH (or F420H2) dehydrogenase, subunit C	COG0852	C	Energy production and conversion
Rru_A1558	Rrub_ATCC_11170:637825650	YP_426645						5		9	-8.02795	0.190642	0.360849	NO	DOWN	5.8	44279	Cytoplasmic	NADH dehydrogenase I, D subunit	COG0649	C	Energy production and conversion
Rru_A1559	Rrub_ATCC_11170:637825651	YP_426646	12	12	10	10	14	11	9	10	-7.65032	0.312389	0.739584	NO	DOWN	5.2	22416	Cytoplasmic	NADH dehydrogenase (ubiquinone)	COG1905	C	Energy production and conversion
Rru_A1560	Rrub_ATCC_11170:637825652	YP_426647				2	4	6	3	8	-10.0503	0.0203305	0.0242191	YES	DOWN	6.25	46566	Cytoplasmic	NADH-quinone oxidoreductase, F subunit	COG1894	C	Energy production and conversion
Rru_A1561	Rrub_ATCC_11170:637825653	YP_426648	5	10	4	3	10	17	10	9	-9.26715	0.0755867	0.107034	NO	DOWN	5.81	73150	Cytoplasmic	NADH-quinone oxidoreductase, chain G	COG1034	C	Energy production and conversion
Rru_A1571	Rrub_ATCC_11170:637825663	YP_426658	3	4		2					2.84132	0.0771518	0.109976	NO	UP	6.01	60856	Cytoplasmic	metallo-beta-lactamase	COG0595	R	General function prediction
Rru_A1572	Rrub_ATCC_11170:637825664	YP_426659	9	24	26	33	23	54	17	50	-116.969	0.214652	0.434222	NO	DOWN	5.68	14251	Cytoplasmic	Glyoxalase/bleomycin resistance protein/dioxygenase	COG0346	E	Amino acid transport and metabolism
Rru_A1575	Rrub_ATCC_11170:637825667	YP_426662					4		3	5	-13.5356	0.0714359	0.100117	NO	DOWN	4.98	19478	Unknown	hypothetical protein	none	None	None
Rru_A1576	Rrub_ATCC_11170:637825668	YP_426663		4	3	4	5	6	11	17	-14.3559	0.0503225	0.0660263	NO	DOWN	5.67	48372	Cytoplasmic	Prolyl-tRNA synthetase	COG0442	J	Translation of ribosomal structure and biogenesis
Rru_A1579	Rrub_ATCC_11170:637825671	YP_426666	6	12	13	20	12	7	16	6	2.39392	0.823188	16.258	NO	UP	9.5	26756	Cytoplasmic Membrane	ABC transporter component	COG1136	V	Defense mechanisms
Rru_A1583	Rrub_ATCC_11170:637825675	YP_426670	2				2				-0.115114	0.911095	40.2222	NO	DOWN	8.74	62162	Cytoplasmic Membrane	chemotaxis sensory transducer	COG0840	N	Cell Motility
Rru_A1584	Rrub_ATCC_11170:637825676	YP_426671	2	2							1.28664	0.182714	0.324178	NO	UP	5.86	58668	Cytoplasmic Membrane	chemotaxis sensory transducer	COG0840	N	Cell Motility
Rru_A1585	Rrub_ATCC_11170:637825677	YP_426672					13	9		14	-22.2779	0.0598365	0.0800487	NO	DOWN	7.59	37705	Unknown	putative depolymerase	none	None	None
Rru_A1586	Rrub_ATCC_11170:637825678	YP_426673	38	27	28	40	54	32	58	55	-68.9833	0.00424021	0.00453639	YES	DOWN	6.31	28546	Cytoplasmic	Ribosomal protein S2	COG0052	J	Translation of ribosomal structure and biogenesis
Rru_A1587	Rrub_ATCC_11170:637825679	YP_426674	153	192	157	178	68	73	115	106	153.674	0.00162526	0.00168359	YES	UP	5.23	32599	Cytoplasmic	elongation factor Ts	COG0264	J	Translation of ribosomal structure and biogenesis
Rru_A1588	Rrub_ATCC_11170:637825680	YP_426675		2							1.37006	0.392429	1.53395	NO	UP	6.53	27245	Cytoplasmic	Uridylate kinase	COG0528	F	Nucleotide transport and metabolism
Rru_A1589	Rrub_ATCC_11170:637825681	YP_426676	83	93	75	95	53	27	49	41	142.093	0.00480132	0.00516245	YES	UP	6.34	21158	Cytoplasmic	Ribosome recycling factor	COG0233	J	Translation of ribosomal structure and biogenesis
Rru_A1592	Rrub_ATCC_11170:637825684	YP_426679						2			-1.30895	0.390368	1.17659	NO	DOWN	5.62	42069	Cytoplasmic	1-deoxy-D-xylulose-5-phosphate reductoisomerase	COG0743	I	Lipid transport and metabolism
Rru_A1594	Rrub_ATCC_11170:637825686	YP_426681	15	23	17	25	36	19	26	18	-8.78393	0.147569	0.242342	NO	DOWN	5.3	87283	Outer Membrane	surface antigen D15	COG4775	M	Cell wall membrane and envelope biogenesis
Rru_A1595	Rrub_ATCC_11170:637825687	YP_426682	95	72	67	75	49	18	55	30	126.045	0.0202358	0.0240872	YES	UP	9.27	21736	Unknown	Outer membrane chaperone Skp (OmpH)	COG2825	M	Cell wall membrane and envelope biogenesis
Rru_A1597	Rrub_ATCC_11170:637825689	YP_426684		3		3		2			1.92614	0.544144	3.76387	NO	UP	6.11	27519	Cytoplasmic	Acyl-(acyl-carrier-protein)--UDP-N- acetylglucosamine O-acyltransferase	COG1043	M	Cell wall membrane and envelope biogenesis
Rru_A1598	Rrub_ATCC_11170:637825690	YP_426685				2					1.20316	0.392435	1.75311	NO	UP	6.34	29694	Cytoplasmic	Protein of unknown function DUF1009	COG3494	S	Unknown Function
Rru_A1599	Rrub_ATCC_11170:637825691	YP_426686	2	3							2.18012	0.190221	0.357348	NO	UP	7.82	43878	Cytoplasmic	Lipid-A-disaccharide synthase	COG0763	M	Cell wall membrane and envelope biogenesis
Rru_A1600	Rrub_ATCC_11170:637825692	YP_426687		2		2	4	8		8	-9.03862	0.120135	0.188622	NO	DOWN	6.07	48745	Cytoplasmic	Citrate synthase I	COG0372	C	Energy production and conversion
Rru_A1601	Rrub_ATCC_11170:637825693	YP_426688	15	23	10	13	14	14	9	16	-1.3515	0.799068	13.9465	NO	DOWN	5.39	51709	Cytoplasmic	Glutamyl-tRNA synthetase	COG0008	J	Translation of ribosomal structure and biogenesis
Rru_A1604	Rrub_ATCC_11170:637825696	YP_426691						4	3	8	-4.73486	0.100765	0.152775	NO	DOWN	5.28	76410	Cytoplasmic	Alpha amylase, catalytic region	COG0366	G	Carbohydrate transport and metabolism
Rru_A1605	Rrub_ATCC_11170:637825697	YP_426692								7	-1.30228	0.390552	1.2264	NO	DOWN	5.42	123820	Cytoplasmic	Alpha amylase, catalytic region	COG0366,COG3281	G	Carbohydrate transport and metabolism
Rru_A1607	Rrub_ATCC_11170:637825699	YP_426694					2	10		11	-7.28025	0.133739	0.215389	NO	DOWN	5.78	79616	Cytoplasmic	4-alpha-glucanotransferase	COG1640	G	Carbohydrate transport and metabolism
Rru_A1611	Rrub_ATCC_11170:637825703	YP_426698		4	5	4					6.62915	0.0698596	0.0973624	NO	UP	5.4	40296	Cytoplasmic	Cobalamin synthesis protein/P47K	COG0523	R	General function prediction
Rru_A1612	Rrub_ATCC_11170:637825704	YP_426699	2								2.59789	0.392532	1.81289	NO	UP	5.77	15488	Cytoplasmic	Phosphoribosyl-AMP cyclohydrolase	COG0139	E	Amino acid transport and metabolism
Rru_A1613	Rrub_ATCC_11170:637825705	YP_426700						7			-4.66616	0.390821	1.28645	NO	DOWN	6	42687	Cytoplasmic	Cystathionine beta-lyase	COG0626	E	Amino acid transport and metabolism
Rru_A1614	Rrub_ATCC_11170:637825706	YP_426701	3	3							10.8459	0.182546	0.321976	NO	UP	4.75	10565	Unknown	hypothetical protein	none	None	None
Rru_A1615	Rrub_ATCC_11170:637825707	YP_426702	11	11	8	8	10	7	2	8	3.36952	0.598535	5.0472	NO	UP	5.78	30722	Cytoplasmic	3-mercaptopyruvate sulfurtransferase	COG2897	P	Inorganic ion transport and metabolism
Rru_A1616	Rrub_ATCC_11170:637825708	YP_426703		4		2					3.15551	0.215096	0.436296	NO	UP	6.22	34248	Cytoplasmic	Pyridoxal-5'-phosphate-dependent enzyme, beta subunit	COG0031	E	Amino acid transport and metabolism
Rru_A1617	Rrub_ATCC_11170:637825709	YP_426704	5	2				2		3	0.459047	0.903785	30.1462	NO	UP	5.83	32230	Cytoplasmic	Protein of unknown function DUF1289	COG3313	R	General function prediction
Rru_A1620	Rrub_ATCC_11170:637825712	YP_426707	3	5	4	6	12	4	10	4	-18.2535	0.156876	0.261343	NO	DOWN	5.22	18074	Unknown	hypothetical protein	COG4704	S	Unknown Function
Rru_A1623	Rrub_ATCC_11170:637825715	YP_426710	4	8	10	14	10	13	15	13	-25.806	0.0528088	0.0696538	NO	DOWN	4.54	18705	Cytoplasmic	Amino acid-binding ACT	COG2716	E	Amino acid transport and metabolism
Rru_A1627	Rrub_ATCC_11170:637825719	YP_426714	28	31	23	28			3		176.885	2.82321e-07	2.82321e-07	YES	UP	9.83	11636	Unknown	hypothetical protein	COG3784	S	Unknown Function
Rru_A1642	Rrub_ATCC_11170:637825734	YP_426729	4	10	13	16	23	16	17	15	-22.6831	0.0284155	0.0351042	YES	DOWN	5.17	35929	Unknown	putative sulfonate/nitrate transport system substrate-binding protein	COG0715	P	Inorganic ion transport and metabolism
Rru_A1645	Rrub_ATCC_11170:637825737	YP_426732					3		6		-8.62688	0.204207	0.404906	NO	DOWN	9.13	22392	Cytoplasmic Membrane	Protein of unknown function DUF192	COG1430	S	Unknown Function
Rru_A1646	Rrub_ATCC_11170:637825739	YP_426733	7	7	2	4		2		2	27.1373	0.0425626	0.0549324	NO	UP	9.94	11364	Unknown	ETC complex I subunit conserved region	none	None	None
Rru_A1654	Rrub_ATCC_11170:637825748	YP_426741			3		2	3		3	-8.68545	0.238644	0.513923	NO	DOWN	4.83	15834	Cytoplasmic	Response regulator receiver domain protein (CheY)	COG0745	K	Transcription
Rru_A1656	Rrub_ATCC_11170:637825750	YP_426743	10	7	5	6	3	2			32.5549	0.00918653	0.0102368	YES	UP	9.48	13404	Unknown	hypothetical protein	COG5352	S	Unknown Function
Rru_A1658	Rrub_ATCC_11170:637825752	YP_426745					16	10	7	10	-17.5466	0.013856	0.016023	YES	DOWN	5.55	59807	Cytoplasmic	AMP-dependent synthetase and ligase	COG0318	I	Lipid transport and metabolism
Rru_A1662	Rrub_ATCC_11170:637825756	YP_426749							4	6	-12.8794	0.197719	0.383431	NO	DOWN	5.52	16900	Unknown	SmpA/OmlA	COG2913	J	Translation of ribosomal structure and biogenesis
Rru_A1663	Rrub_ATCC_11170:637825757	YP_426750	5	2		2					8.02042	0.127312	0.202862	NO	UP	9.09	22344	Unknown	Ubiquinol-cytochrome C chaperone	COG5452	S	Unknown Function
Rru_A1664	Rrub_ATCC_11170:637825758	YP_426751	2	3	2		2				4.49887	0.217326	0.444423	NO	UP	4.56	20418	Cytoplasmic	conserved hypothetical cytosolic protein	none	None	None
Rru_A1666	Rrub_ATCC_11170:637825760	YP_426753						2			-1.50023	0.390368	1.20317	NO	DOWN	7.75	36570	Cytoplasmic	Fatty acid synthesis plsX protein	COG0416	I	Lipid transport and metabolism
Rru_A1667	Rrub_ATCC_11170:637825761	YP_426754	3	2		3					4.38271	0.0684299	0.0948414	NO	UP	5.98	33882	Cytoplasmic	Beta-ketoacyl-acyl carrier protein synthase III (FabH)	COG0332	I	Lipid transport and metabolism
Rru_A1668	Rrub_ATCC_11170:637825762	YP_426755	22	22	21	31	7	6	13	13	89.3958	0.0021254	0.00221698	YES	UP	6.31	11447	Cytoplasmic	Integration host factor, alpha subunit	COG0776	L	Replication, recombination and repair
Rru_A1669	Rrub_ATCC_11170:637825763	YP_426756	6	4	4	4				4	10.4451	0.045959	0.0597785	NO	UP	4.18	25837	Cytoplasmic	Transcriptional Regulator, MerR family	COG0789	K	Transcription
Rru_A1674	Rrub_ATCC_11170:637825769	YP_426761		4			2	10		7	-9.88144	0.201539	0.396474	NO	DOWN	6.2	40287	Cytoplasmic	bifunctional enzyme, 2-C-methyl-D-erythritol 4-phosphate cytidylyltransferase, 4-diphosphocytidyl-2C- methyl-D-erythritol synthase	COG0245,COG1211	I	Lipid transport and metabolism
Rru_A1680	Rrub_ATCC_11170:637825775	YP_426767						3		2	-2.56135	0.211415	0.425951	NO	DOWN	5.34	51430	Cytoplasmic	Two Component, Sigma54 Specific, Transcriptional Regulator, Fis family	COG2204	T	Signal transduction mechanisms
Rru_A1682	Rrub_ATCC_11170:637825777	YP_426769	7	7	4	6	8	21	5	12	-21.5419	0.211021	0.423452	NO	DOWN	8.94	32359	Cytoplasmic	Aminotransferase, class IV	COG0115	E	Amino acid transport and metabolism
Rru_A1684	Rrub_ATCC_11170:637825779	YP_426771		3	3	3			3		13.0824	0.226789	0.475434	NO	UP	8.08	9486	Cytoplasmic	Host factor Hfq	COG1923	R	General function prediction
Rru_A1687	Rrub_ATCC_11170:637825782	YP_426774						2			-1.92493	0.390368	1.1958	NO	DOWN	6.5	28996	Cytoplasmic	Inositol monophosphatase	COG0483	G	Carbohydrate transport and metabolism
Rru_A1689	Rrub_ATCC_11170:637825784	YP_426776		3							2.89018	0.391952	1.40747	NO	UP	9.68	19775	Cytoplasmic	hypothetical protein	none	None	None
Rru_A1690	Rrub_ATCC_11170:637825785	YP_426777	7	13	9	13	9	5	7	10	3.59943	0.430059	2.30542	NO	UP	4.96	30932	Cytoplasmic	MazG	COG3956	R	General function prediction
Rru_A1691	Rrub_ATCC_11170:637825786	YP_426778						4			-3.69541	0.390685	1.25841	NO	DOWN	5.29	30492	Unknown	Spermine synthase	COG0421	E	Amino acid transport and metabolism
Rru_A1692	Rrub_ATCC_11170:637825787	YP_426779							4	10	-16.5535	0.240731	0.519163	NO	DOWN	6.03	18198	Cytoplasmic	S-adenosylmethionine decarboxylase related	COG1586	E	Amino acid transport and metabolism
Rru_A1695	Rrub_ATCC_11170:637825790	YP_426782	7	15	9	19					62.005	0.013174	0.0151875	YES	UP	6.19	15288	Unknown	Protein of unknown function DUF411	COG3019	R	General function prediction
Rru_A1699	Rrub_ATCC_11170:637825794	YP_426786			2			2		4	-3.45243	0.363764	0.90549	NO	DOWN	5.69	28830	Cytoplasmic	Beta-lactamase-like	COG1235	R	General function prediction
Rru_A1700	Rrub_ATCC_11170:637825795	YP_426787		6	4	6	7	7	6		-5.96096	0.431815	2.32313	NO	DOWN	5.28	29274	Cytoplasmic	TatD-related deoxyribonuclease	COG0084	L	Replication, recombination and repair
Rru_A1701	Rrub_ATCC_11170:637825796	YP_426788	5	4	3	2	6	9	6	7	-7.04425	0.0342966	0.0431149	YES	DOWN	5.4	57765	Cytoplasmic	Methionyl-tRNA synthetase, class Ia	COG0143	J	Translation of ribosomal structure and biogenesis
Rru_A1703	Rrub_ATCC_11170:637825798	YP_426790	4	5	5	6	5		2		10.3212	0.119441	0.187141	NO	UP	6.17	23169	Cytoplasmic	Thymidylate kinase	COG0125	F	Nucleotide transport and metabolism
Rru_A1704	Rrub_ATCC_11170:637825799	YP_426791	7	17	12	17	7	10	10	11	3.5173	0.481083	2.78806	NO	UP	5.61	42099	Cytoplasmic Membrane	Serine-type D-Ala-D-Ala carboxypeptidase	COG1686	M	Cell wall membrane and envelope biogenesis
Rru_A1705	Rrub_ATCC_11170:637825800	YP_426792	5	8	3	2		6		2	3.55738	0.483826	2.83681	NO	UP	9.81	37884	Unknown	Rare lipoprotein A	COG0797	M	Cell wall membrane and envelope biogenesis
Rru_A1706	Rrub_ATCC_11170:637825801	YP_426793	5	6	6	5	3	12	6	13	-7.7459	0.234138	0.497793	NO	DOWN	9.63	47614	Cytoplasmic Membrane	Lytic murein transglycosylase	COG2951	M	Cell wall membrane and envelope biogenesis
Rru_A1709	Rrub_ATCC_11170:637825805	YP_426796								2	-2.50158	0.38943	1.03825	NO	DOWN	5.45	17090	Unknown	PilT protein-like	COG1487	R	General function prediction
Rru_A1718	Rrub_ATCC_11170:637825814	YP_426805	18	40	14	20	20	24	9	34	-3.46865	0.664951	6.65394	NO	DOWN	5.86	85692	Cytoplasmic	5-methyltetrahydropteroyltriglutamate-- homocysteine S-methyltransferase	COG0620	E	Amino acid transport and metabolism
Rru_A1719	Rrub_ATCC_11170:637825815	YP_426806						11		8	-17.1451	0.20472	0.406462	NO	DOWN	6.53	28012	Cytoplasmic	Thioesterase superfamily	COG1607	I	Lipid transport and metabolism
Rru_A1720	Rrub_ATCC_11170:637825816	YP_426807	5	7	7	7	6	29	9	26	-106.926	0.159921	0.268503	NO	DOWN	5.21	10634	Unknown	Carboxymuconolactone decarboxylase	COG0599	S	Unknown Function
Rru_A1724	Rrub_ATCC_11170:637825820	YP_426811	50	64	27	53	21	4	11	3	118.966	0.00390571	0.00415189	YES	UP	4.65	23755	Unknown	ThiJ/PfpI	COG0693	R	General function prediction
Rru_A1725	Rrub_ATCC_11170:637825821	YP_426812	3	2		4	3	2	5	5	-6.06163	0.0900012	0.132573	NO	DOWN	6.03	27595	Periplasmic	Carbonate dehydratase	COG3338	P	Inorganic ion transport and metabolism
Rru_A1731	Rrub_ATCC_11170:637825827	YP_426818	5	5	5	8	10	3	4		4.33323	0.815084	15.293	NO	UP	6.41	12443	Cytoplasmic	hypothetical protein	none	None	None
Rru_A1733	Rrub_ATCC_11170:637825829	YP_426820	3	5		4		5		6	-1.12092	0.807895	14.6102	NO	DOWN	6.32	40012	Unknown	hypothetical protein	none	None	None
Rru_A1734	Rrub_ATCC_11170:637825830	YP_426821	2	2	2	3					18.5747	0.00168641	0.00174935	YES	UP	9.64	9622	Unknown	hypothetical protein	none	None	None
Rru_A1735	Rrub_ATCC_11170:637825831	YP_426822	5	6	8	5	10	4	6	12	-9.2081	0.213489	0.431289	NO	DOWN	4.76	28125	Cytoplasmic	hypothetical protein	none	None	None
Rru_A1742	Rrub_ATCC_11170:637825839	YP_426829	80	52	61	64	37	14	30	21	154.052	0.00785979	0.00866193	YES	UP	6.41	18330	Unknown	Peptidylprolyl isomerase	COG0652	O	Post translational modification and protein turnover chaperones
Rru_A1744	Rrub_ATCC_11170:637825841	YP_426831				4	6			9	-2.61538	0.28721	0.659178	NO	DOWN	5.17	104461	Cytoplasmic	DNA gyrase, subunit A	COG0188	L	Replication, recombination and repair
Rru_A1745	Rrub_ATCC_11170:637825842	YP_426832	47	60	46	53	34	20	36	35	60.1822	0.00510062	0.00550397	YES	UP	5.44	19027	Cytoplasmic	Single-strand binding protein	COG0629	L	Replication, recombination and repair
Rru_A1746	Rrub_ATCC_11170:637825843	YP_426833	371	343	350	423	543	729	719	810	-919.831	0.0104462	0.0117804	YES	DOWN	5.4	38574	Periplasmic	Extracellular ligand-binding receptor	COG0683	E	Amino acid transport and metabolism
Rru_A1748	Rrub_ATCC_11170:637825845	YP_426835		2	2	2			3		2.21406	0.473684	2.72414	NO	UP	7.92	26297	Cytoplasmic	ABC transporter component	COG0410	E	Amino acid transport and metabolism
Rru_A1749	Rrub_ATCC_11170:637825846	YP_426836					3	3	2	2	-7.11984	0.0104714	0.0118266	YES	DOWN	5.57	34532	Cytoplasmic Membrane	ABC transporter component	COG0411	E	Amino acid transport and metabolism
Rru_A1752	Rrub_ATCC_11170:637825849	YP_426839						4			-1.10084	0.390685	1.25571	NO	DOWN	6.57	103807	Cytoplasmic	Excinuclease ABC, A subunit	COG0178	L	Replication, recombination and repair
Rru_A1755	Rrub_ATCC_11170:637825852	YP_426842	6	5	5	5					27.0105	0.00067027	0.000685337	YES	UP	5.23	14750	Cytoplasmic Membrane	hypothetical protein	none	None	None
Rru_A1756	Rrub_ATCC_11170:637825853	YP_426843	22	14	14	22	19	8	23	15	-3.56443	0.858427	20.1328	NO	DOWN	4.85	15732	Unknown	hypothetical protein	none	None	None
Rru_A1757	Rrub_ATCC_11170:637825854	YP_426844			2						0.867679	0.392668	1.9388	NO	UP	6.05	51825	Cytoplasmic	Gid protein	COG1206	J	Translation of ribosomal structure and biogenesis
Rru_A1760	Rrub_ATCC_11170:637825857	YP_426847	12	12	10	13	35	33	33	30	-88.6404	0.00318785	0.00336022	YES	DOWN	4.95	24827	Periplasmic	Superoxide dismutase	COG0605	P	Inorganic ion transport and metabolism
Rru_A1761	Rrub_ATCC_11170:637825858	YP_426848	20	26	16	23	38	18	31	27	-46.2914	0.0585515	0.0781207	NO	DOWN	4.81	21070	Unknown	GCN5-related N-acetyltransferase	COG0456	R	General function prediction
Rru_A1765	Rrub_ATCC_11170:637825862	YP_426852	6	9	4	6	7	4	7	11	-11.4178	0.228688	0.482107	NO	DOWN	9.47	15605	Cytoplasmic Membrane	YajC	COG1862	U	Intracellular trafficking, secretion and vesicular transport
Rru_A1766	Rrub_ATCC_11170:637825863	YP_426853		2	4	2	2			2	2.29606	0.456039	2.5166	NO	UP	5.67	32452	Cytoplasmic	Protein of unknown function DUF815	COG2607	R	General function prediction
Rru_A1767	Rrub_ATCC_11170:637825864	YP_426854	4	9		6	3	4		2	2.61705	0.469397	2.66881	NO	UP	9.73	46876	Outer Membrane	peptidase M23B	COG4942	D	Cell cycle control, cell division and chromosome partitioning
Rru_A1769	Rrub_ATCC_11170:637825866	YP_426856	6	7	6	3					15.7001	0.00936626	0.0104682	YES	UP	5.46	28527	Cytoplasmic	Acid phosphatase	COG0496	R	General function prediction
Rru_A1770	Rrub_ATCC_11170:637825867	YP_426857	5	6	5	3					8.34411	0.00574419	0.00624785	YES	UP	5.34	46536	Cytoplasmic	Serine--tRNA ligase	COG0172	J	Translation of ribosomal structure and biogenesis
Rru_A1772	Rrub_ATCC_11170:637825869	YP_426859							2		-2.56989	0.389151	1.0002	NO	DOWN	6.26	15674	Unknown	Twin-arginine translocation protein TatB	COG1826	U	Intracellular trafficking, secretion and vesicular transport
Rru_A1777	Rrub_ATCC_11170:637825874	YP_426864	4	8		3					7.78186	0.103623	0.157268	NO	UP	5.06	35955	Cytoplasmic	Beta-N-acetylhexosaminidase	COG1472	G	Carbohydrate transport and metabolism
Rru_A1778	Rrub_ATCC_11170:637825875	YP_426865		2			2		3	3	-3.61132	0.109046	0.167876	NO	DOWN	4.83	37296	Cytoplasmic	hypothetical protein	none	None	None
Rru_A1779	Rrub_ATCC_11170:637825876	YP_426866		4			8	5	15	14	-13.7108	0.00897974	0.00999154	YES	DOWN	5.46	63983	Cytoplasmic	Arginine--tRNA ligase	COG0018	J	Translation of ribosomal structure and biogenesis
Rru_A1781	Rrub_ATCC_11170:637825878	YP_426868	4	9	11	9	2	2	3		37.2344	0.0287983	0.0356064	YES	UP	4.18	12967	Cytoplasmic	HesB/YadR/YfhF	COG0316	S	Unknown Function
Rru_A1782	Rrub_ATCC_11170:637825879	YP_426869		5	4	5				5	9.86475	0.293241	0.676122	NO	UP	6.57	15863	Periplasmic	Copper/Zinc superoxide dismutase	COG2032	P	Inorganic ion transport and metabolism
Rru_A1786	Rrub_ATCC_11170:637825883	YP_426873	26	34	20	22	31	25	34	29	-11.3564	0.0214547	0.0257216	YES	DOWN	5.74	66313	Cytoplasmic	Dihydroxy-acid dehydratase	COG0129	E	Amino acid transport and metabolism
Rru_A1789	Rrub_ATCC_11170:637825886	YP_426876	4	8	4	3	5	6	9	10	-8.50294	0.0332133	0.0415442	YES	DOWN	5.3	37414	Periplasmic	Cytochrome-c peroxidase	COG1858	P	Inorganic ion transport and metabolism
Rru_A1796	Rrub_ATCC_11170:637825893	YP_426883	2	4	3	2	6	3	10	8	-4.11978	0.0275809	0.0339336	YES	DOWN	5.71	99503	Cytoplasmic	Valyl-tRNA synthetase, class Ia	COG0525	J	Translation of ribosomal structure and biogenesis
Rru_A1797	Rrub_ATCC_11170:637825894	YP_426884	7	22	45	58	28	14	19	10	43.5363	0.381719	0.972767	NO	UP	3.96	23212	Cytoplasmic	hypothetical protein	COG3827	S	Unknown Function
Rru_A1798	Rrub_ATCC_11170:637825895	YP_426885	89	122	84	100	61	64	63	87	23.2103	0.114302	0.177605	NO	UP	5.17	59027	Outer Membrane	Type I secretion outer membrane protein, TolC	COG1538	M	Cell wall membrane and envelope biogenesis
Rru_A1799	Rrub_ATCC_11170:637825896	YP_426886	11	17	8	4	12	6	6	18	-7.82051	0.585671	4.83018	NO	DOWN	5.23	22872	Cytoplasmic	Protein-L-isoaspartate(D-aspartate) O-methyltransferase	COG2518	O	Post translational modification and protein turnover chaperones
Rru_A1802	Rrub_ATCC_11170:637825901	YP_426889		4	3		2				2.00263	0.366152	0.91599	NO	UP	5.23	45988	Unknown	chemotaxis sensory transducer	COG0840	N	Cell Motility
Rru_A1804	Rrub_ATCC_11170:637825903	YP_426891						4	2	7	-3.1337	0.112729	0.174799	NO	DOWN	6.65	98308	Cytoplasmic	N-acetyltransferase	COG1042	C	Energy production and conversion
Rru_A1807	Rrub_ATCC_11170:637825906	YP_426894								2	-1.79153	0.38943	1.03275	NO	DOWN	4.96	25196	Cytoplasmic Membrane	OmpA/MotB	COG1360	N	Cell Motility
Rru_A1812	Rrub_ATCC_11170:637825911	YP_426899				3					2.05093	0.391956	1.43845	NO	UP	5.91	26187	Unknown	Protein of unknown function DUF62	COG1912	S	Unknown Function
Rru_A1822	Rrub_ATCC_11170:637825921	YP_426909	7	11	7	10	13	8	13	13	-24.2071	0.00481027	0.00517578	YES	DOWN	8.5	16498	Cytoplasmic	6,7-dimethyl-8-ribityllumazine synthase	COG0054	H	Coenzyme transport and metabolism
Rru_A1823	Rrub_ATCC_11170:637825922	YP_426910	4	4	4	6	14	8	15	17	-21.772	0.0042238	0.00451561	YES	DOWN	5.67	40905	Cytoplasmic	3,4-Dihydroxy-2-butanone 4-phosphate synthase	COG0108,COG0807	H	Coenzyme transport and metabolism
Rru_A1824	Rrub_ATCC_11170:637825923	YP_426911	9	5	6	6	14	3	5	3	-3.04046	0.818146	15.9485	NO	DOWN	4.99	20718	Cytoplasmic	Lumazine-binding protein	COG0307	H	Coenzyme transport and metabolism
Rru_A1826	Rrub_ATCC_11170:637825925	YP_426913	5	6	6	3	3		2		17.7455	0.0233225	0.0281861	YES	UP	8.93	17298	Cytoplasmic	Protein of unknown function DUF193	COG1327	K	Transcription
Rru_A1827	Rrub_ATCC_11170:637825926	YP_426914	54	56	40	59	49	46	51	56	-13.3121	0.064589	0.0883756	NO	DOWN	6.03	45352	Cytoplasmic	Glycine hydroxymethyltransferase	COG0112	E	Amino acid transport and metabolism
Rru_A1828	Rrub_ATCC_11170:637825927	YP_426915	27	22	23	22	20	9	15	11	34.4085	0.063448	0.0865777	NO	UP	6.21	16929	Cytoplasmic	Ribose 5-phosphate isomerase B	COG0698	G	Carbohydrate transport and metabolism
Rru_A1829	Rrub_ATCC_11170:637825928	YP_426916	30	22	21	26	12	27	11	31	0.996554	0.980419	133.783	NO	UP	9.12	15665	Unknown	Transcriptional Regulator, MucR family	COG4957	K	Transcription
Rru_A1830	Rrub_ATCC_11170:637825929	YP_426917		6							14.7181	0.391477	1.30002	NO	UP	10.14	7591	Unknown	hypothetical protein	none	None	None
Rru_A1831	Rrub_ATCC_11170:637825930	YP_426918					34	13	30	23	-111.604	0.00842829	0.00933643	YES	DOWN	6.04	20840	Cytoplasmic	hypothetical protein	COG0720	H	Coenzyme transport and metabolism
Rru_A1832	Rrub_ATCC_11170:637825931	YP_426919					6	6	7	13	-32.7911	0.0122736	0.0140739	YES	DOWN	6.66	22959	Cytoplasmic	GTP cyclohydrolase I	COG0302	H	Coenzyme transport and metabolism
Rru_A1833	Rrub_ATCC_11170:637825932	YP_426920		4				4			-1.20964	0.78578	12.1593	NO	DOWN	5.02	29098	Unknown	3-hydroxyisobutyrate dehydrogenase	COG2084	I	Lipid transport and metabolism
Rru_A1834	Rrub_ATCC_11170:637825933	YP_426921		2							0.956744	0.392429	1.49501	NO	UP	5.53	37755	Cytoplasmic	Enoyl-CoA hydratase/isomerase	COG1024	I	Lipid transport and metabolism
Rru_A1836	Rrub_ATCC_11170:637825935	YP_426923		4	5	5	11	40	8	35	-44.0698	0.10746	0.165094	NO	DOWN	5.77	46045	Cytoplasmic	O-acetylhomoserine/O-acetylserine sulfhydrylase	COG2873	E	Amino acid transport and metabolism
Rru_A1837	Rrub_ATCC_11170:637825936	YP_426924	3	6	5	5	12	10	13	11	-19.3046	4.3448e-05	4.36808e-05	YES	DOWN	4.89	36475	Cytoplasmic	Porphobilinogen synthase	COG0113	H	Coenzyme transport and metabolism
Rru_A1838	Rrub_ATCC_11170:637825937	YP_426925		2	2	3	3	10		13	-16.2468	0.185323	0.336767	NO	DOWN	5.79	30600	Cytoplasmic	Alpha/beta hydrolase fold	COG0596	R	General function prediction
Rru_A1841	Rrub_ATCC_11170:637825940	YP_426928		3							3.19535	0.391952	1.40411	NO	UP	5.03	17004	Unknown	Flavin reductase-like, FMN-binding	COG1853	R	General function prediction
Rru_A1843	Rrub_ATCC_11170:637825942	YP_426930	2		3			3			0.604275	0.83487	18.1614	NO	UP	4.95	37115	Cytoplasmic Membrane	OmpA/MotB	COG1360	N	Cell Motility
Rru_A1846	Rrub_ATCC_11170:637825945	YP_426933		2		2					1.89005	0.182083	0.31706	NO	UP	6.77	39382	Unknown	Twin-arginine translocation pathway signal	COG4663	Q	Secondary metabolites biosynthesis, transport and catabolism
Rru_A1852	Rrub_ATCC_11170:637825951	YP_426939		3							2.32784	0.391952	1.40076	NO	UP	5.79	24138	Cytoplasmic	Ribonuclease III	COG0571	K	Transcription
Rru_A1854	Rrub_ATCC_11170:637825953	YP_426941	7	13	9	3	13	5	9	10	-7.96957	0.358095	0.888431	NO	DOWN	6.15	26412	Cytoplasmic	Pyridoxal phosphate biosynthetic protein PdxJ	COG0854	H	Coenzyme transport and metabolism
Rru_A1857	Rrub_ATCC_11170:637825956	YP_426944	13	25	14	16	22	15	29	15	-35.9164	0.122709	0.19388	NO	DOWN	3.9	14917	Cytoplasmic	RNA polymerase, omega subunit	COG1758	K	Transcription
Rru_A1858	Rrub_ATCC_11170:637825957	YP_426945			4	4					9.49522	0.185014	0.33499	NO	UP	4.85	17544	Cytoplasmic	7, 8-Dihydro-6-hydroxymethylpterin-pyrophosphokinase, HPPK	COG0801	H	Coenzyme transport and metabolism
Rru_A1859	Rrub_ATCC_11170:637825958	YP_426946	5	8	4	5					18.7341	0.0041246	0.00439703	YES	UP	4.56	24508	Cytoplasmic	Protein of unknown function DUF88	COG1432	S	Unknown Function
Rru_A1865	Rrub_ATCC_11170:637825964	YP_426952	139	149	95	135	43	45	43	53	186.025	0.000474263	0.000482623	YES	UP	6.1	31083	Cytoplasmic	Dihydrodipicolinate synthase subfamily	COG0329	E	Amino acid transport and metabolism
Rru_A1866	Rrub_ATCC_11170:637825965	YP_426953		4							1.03372	0.391715	1.33023	NO	UP	9.72	72450	Cytoplasmic Membrane	Lytic transglycosylase, catalytic	COG0741	M	Cell wall membrane and envelope biogenesis
Rru_A1867	Rrub_ATCC_11170:637825966	YP_426954	8	8	4	11	17	11	5	12	-27.7315	0.152425	0.252249	NO	DOWN	5.61	16481	Unknown	Protein of unknown function DUF583	COG1664	M	Cell wall membrane and envelope biogenesis
Rru_A1870	Rrub_ATCC_11170:637825969	YP_426957	7	5	6	8	7		3	4	9.23554	0.242056	0.522771	NO	UP	4.78	20710	Extracellular	CinA-like	COG1546	R	General function prediction
Rru_A1877	Rrub_ATCC_11170:637825976	YP_426964				2	6			8	-8.30357	0.228112	0.479547	NO	DOWN	8.11	35103	Cytoplasmic	Lipoate synthase	COG0320	H	Coenzyme transport and metabolism
Rru_A1878	Rrub_ATCC_11170:637825977	YP_426965		5	7	8	13	16	11	16	-18.6779	0.00819643	0.00905286	YES	DOWN	7.23	49152	Cytoplasmic	Dihydrolipoamide dehydrogenase	COG1249	C	Energy production and conversion
Rru_A1879	Rrub_ATCC_11170:637825978	YP_426966	4	9	6	4	10	13	7	8	-9.83192	0.0925122	0.137486	NO	DOWN	5.52	45283	Cytoplasmic	Dihydrolipoamide acetyltransferase, long form	COG0508	C	Energy production and conversion
Rru_A1880	Rrub_ATCC_11170:637825979	YP_426967	2	6	4	7	18	8	21	7	-17.1996	0.0504923	0.0663071	NO	DOWN	4.68	50069	Cytoplasmic	Pyruvate dehydrogenase beta subunit	COG0022,COG0508	C	Energy production and conversion
Rru_A1881	Rrub_ATCC_11170:637825980	YP_426968		2	2		8	5	3	13	-16.4641	0.046138	0.0600634	NO	DOWN	6.02	36342	Cytoplasmic	Pyruvate dehydrogenase (lipoamide)	COG1071	C	Energy production and conversion
Rru_A1885	Rrub_ATCC_11170:637825984	YP_426972	199	227	105	149	140	55	74	95	106.339	0.0949337	0.142353	NO	UP	4.79	44766	Cytoplasmic	Phosphopyruvate hydratase	COG0148	G	Carbohydrate transport and metabolism
Rru_A1886	Rrub_ATCC_11170:637825985	YP_426973		4						3	0.26086	0.939417	52.2246	NO	UP	5.67	29526	Cytoplasmic	2-dehydro-3-deoxyphosphooctonate aldolase	COG2877	M	Cell wall membrane and envelope biogenesis
Rru_A1887	Rrub_ATCC_11170:637825986	YP_426974					2				-0.811753	0.389723	1.07532	NO	DOWN	5.66	60018	Cytoplasmic	CTP synthase	COG0504	F	Nucleotide transport and metabolism
Rru_A1889	Rrub_ATCC_11170:637825988	YP_426976	36	36	26	26	43	21	33	25	-13.9574	0.462469	2.59017	NO	DOWN	5.5	25547	Cytoplasmic	Triosephosphate isomerase	COG0149	G	Carbohydrate transport and metabolism
Rru_A1890	Rrub_ATCC_11170:637825989	YP_426977	12	13	5	5	9	6	9	6	-0.177323	0.947891	67.7516	NO	DOWN	4.83	66419	Unknown	hypothetical protein	none	None	None
Rru_A1891	Rrub_ATCC_11170:637825990	YP_426978		2	2				2	4	-0.872669	0.645601	6.21184	NO	DOWN	5.37	54813	Cytoplasmic	Anthranilate synthase component I	COG0147	E	Amino acid transport and metabolism
Rru_A1896	Rrub_ATCC_11170:637825995	YP_426983	6	6	6	3	7	4	4	6	-1.86957	0.503669	3.09839	NO	DOWN	5.44	35307	Cytoplasmic	Anthranilate phosphoribosyl transferase	COG0547	E	Amino acid transport and metabolism
Rru_A1897	Rrub_ATCC_11170:637825996	YP_426984	4	6		5					10.0367	0.0625829	0.0850109	NO	UP	5.78	28201	Cytoplasmic	Indole-3-glycerol-phosphate synthase	COG0134	E	Amino acid transport and metabolism
Rru_A1898	Rrub_ATCC_11170:637825997	YP_426985		2							1.3646	0.392429	1.63168	NO	UP	8.93	27250	Cytoplasmic	SOS-response transcriptional repressor, LexA	COG1974	K	Transcription
Rru_A1901	Rrub_ATCC_11170:637826000	YP_426988	4								1.08507	0.391766	1.35493	NO	UP	5.11	71834	Cytoplasmic Membrane	chemotaxis sensory transducer	COG0840	N	Cell Motility
Rru_A1902	Rrub_ATCC_11170:637826001	YP_426989	65	74	60	86	160	150	133	176	-232.592	0.0046192	0.00495953	YES	DOWN	5.79	38635	Unknown	Basic membrane lipoprotein	COG1744	R	General function prediction
Rru_A1907	Rrub_ATCC_11170:637826006	YP_426994	7	9	6	10	2	2	3	7	18.2738	0.045128	0.0585455	NO	UP	5.82	16969	Cytoplasmic	Protein-methionine-S-oxide reductase	COG0229	O	Post translational modification and protein turnover chaperones
Rru_A1909	Rrub_ATCC_11170:637826008	YP_426996	28	40	19	21	58	19	89	66	-92.1238	0.0633121	0.0863137	NO	DOWN	5.71	32094	Unknown	hypothetical protein	none	None	None
Rru_A1911	Rrub_ATCC_11170:637826010	YP_426998		2							1.93511	0.392429	1.62717	NO	UP	6.05	18912	Cytoplasmic	Ferric uptake regulator (FUR) family	COG0735	P	Inorganic ion transport and metabolism
Rru_A1912	Rrub_ATCC_11170:637826011	YP_426999		3		4	2			6	-1.85455	0.748606	9.85665	NO	DOWN	6.13	25457	Cytoplasmic	Short-chain dehydrogenase/reductase SDR	COG1028	I	Lipid transport and metabolism
Rru_A1913	Rrub_ATCC_11170:637826012	YP_427000						6		3	-7.29556	0.237037	0.50755	NO	DOWN	10.57	31577	Unknown	hypothetical protein	none	None	None
Rru_A1914	Rrub_ATCC_11170:637826013	YP_427001	9	13	5	4	5		6		50.0394	0.121228	0.190937	NO	UP	8.23	7327	Cytoplasmic	Cold-shock DNA-binding domain protein	COG1278	K	Transcription
Rru_A1916	Rrub_ATCC_11170:637826015	YP_427003	11	5	6	4	15	2	10	4	-13.3188	0.574333	4.61002	NO	DOWN	4.76	13555	Periplasmic	Ferredoxin	COG0633	C	Energy production and conversion
Rru_A1917	Rrub_ATCC_11170:637826016	YP_427004	69	80	78	83	50	36	34	40	42.9428	0.00402702	0.00428692	YES	UP	5.45	57942	Periplasmic	extracellular solute-binding protein, family 5	COG0747	E	Amino acid transport and metabolism
Rru_A1927	Rrub_ATCC_11170:637826026	YP_427014		6	3			2		2	1.45412	0.556961	4.11822	NO	UP	6.17	54394	Cytoplasmic	Acetyl-CoA hydrolase	COG0427	C	Energy production and conversion
Rru_A1928	Rrub_ATCC_11170:637826027	YP_427015		5		2	9	21	9	19	-21.2659	0.0402076	0.0516709	NO	DOWN	5.3	61146	Cytoplasmic	Yeast 2-isopropylmalate synthase	COG0119	E	Amino acid transport and metabolism
Rru_A1929	Rrub_ATCC_11170:637826028	YP_427016	2	3							3.66657	0.190221	0.357796	NO	UP	5.83	26563	Cytoplasmic	Phosphoadenosine phosphosulfate reductase	COG0175	E	Amino acid transport and metabolism
Rru_A1930	Rrub_ATCC_11170:637826029	YP_427017	11	8	7	8					35.2542	0.00233541	0.00244283	YES	UP	5.62	18994	Unknown	hypothetical protein	COG3749	S	Unknown Function
Rru_A1931	Rrub_ATCC_11170:637826030	YP_427018	11	9	8	7					11.6623	0.00261655	0.00274262	YES	UP	5.88	60609	Cytoplasmic	Ferredoxin--nitrite reductase	COG0155	P	Inorganic ion transport and metabolism
Rru_A1932	Rrub_ATCC_11170:637826031	YP_427019	23	22	30	49		4	7	23	143.05	0.0372321	0.0472803	YES	UP	5.63	11372	Unknown	hypothetical protein	none	None	None
Rru_A1934	Rrub_ATCC_11170:637826033	YP_427021		3	3						5.6625	0.18527	0.336264	NO	UP	7	21965	Unknown	Transcriptional Regulator, TetR family	COG1309	K	Transcription
Rru_A1940	Rrub_ATCC_11170:637826039	YP_427027							2		-1.26804	0.389151	1.01585	NO	DOWN	6.9	30881	Cytoplasmic	Pyruvate carboxyltransferase	COG0119	E	Amino acid transport and metabolism
Rru_A1942	Rrub_ATCC_11170:637826041	YP_427029						2			-1.90393	0.390368	1.17423	NO	DOWN	4.95	29480	Cytoplasmic	Enoyl-CoA hydratase/isomerase	COG1024	I	Lipid transport and metabolism
Rru_A1944	Rrub_ATCC_11170:637826043	YP_427031								3	-3.07354	0.389953	1.11916	NO	DOWN	4.97	22626	Unknown	DSBA oxidoreductase	COG3917	Q	Secondary metabolites biosynthesis, transport and catabolism
Rru_A1945	Rrub_ATCC_11170:637826044	YP_427032	13	8	5	6				3	23.2146	0.0195825	0.0232543	YES	UP	4.97	23614	Extracellular	Short-chain dehydrogenase/reductase SDR	COG0300	R	General function prediction
Rru_A1950	Rrub_ATCC_11170:637826049	YP_427037		3							3.75512	0.391952	1.38103	NO	UP	5.48	14218	Cytoplasmic	Transcriptional regulator, ModE family	COG2005	R	General function prediction
Rru_A1955	Rrub_ATCC_11170:637826054	YP_427042						19	5	16	-49.9672	0.132995	0.213731	NO	DOWN	6.11	19339	Unknown	Phosphoribosyltransferase	COG2236	R	General function prediction
Rru_A1956	Rrub_ATCC_11170:637826055	YP_427043					3	3	5	3	-13.2292	0.00232093	0.00242599	YES	DOWN	5.15	24532	Unknown	Haloacid dehalogenase-like hydrolase	COG0546	R	General function prediction
Rru_A1957	Rrub_ATCC_11170:637826056	YP_427044					24	12	19	23	-69.5	0.00326815	0.00345457	YES	DOWN	5.96	25738	Unknown	ExsB	COG0603	R	General function prediction
Rru_A1958	Rrub_ATCC_11170:637826057	YP_427045					46	35	29	31	-80.8727	0.00558731	0.00606403	YES	DOWN	5.94	39583	Cytoplasmic	GMP reductase	COG0516	F	Nucleotide transport and metabolism
Rru_A1963	Rrub_ATCC_11170:637826062	YP_427050					3			3	-2.93908	0.18167	0.313432	NO	DOWN	5.82	46939	Cytoplasmic	Adenylosuccinate lyase	COG0015	F	Nucleotide transport and metabolism
Rru_A1964	Rrub_ATCC_11170:637826063	YP_427051					39	43	33	40	-101.775	0.00341624	0.0036162	YES	DOWN	8.32	35363	Cytoplasmic	Adenylosuccinate synthase	COG0104	F	Nucleotide transport and metabolism
Rru_A1965	Rrub_ATCC_11170:637826064	YP_427052	8	4		3	151	66	111	36	-966.219	0.0370377	0.0469937	YES	DOWN	4.05	7815	Unknown	hypothetical protein	none	None	None
Rru_A1966	Rrub_ATCC_11170:637826065	YP_427053					4	3		5	-5.51162	0.0609654	0.0821446	NO	DOWN	6.21	53951	Cytoplasmic	Coenzyme F390 synthetase-like	COG1541	H	Coenzyme transport and metabolism
Rru_A1971	Rrub_ATCC_11170:637826070	YP_427058	4	3	3		8	7	2	5	-9.47719	0.104491	0.159067	NO	DOWN	6.71	33721	Cytoplasmic	PfkB	COG1105	G	Carbohydrate transport and metabolism
Rru_A1972	Rrub_ATCC_11170:637826071	YP_427059					8	13	2	22	-12.0147	0.0694674	0.0966363	NO	DOWN	5.29	88036	Cytoplasmic	Phosphoenolpyruvate-protein phosphotransferase	COG1080,COG1925	G	Carbohydrate transport and metabolism
Rru_A1977	Rrub_ATCC_11170:637826076	YP_427064							3		-2.81729	0.389767	1.10803	NO	DOWN	7.85	21370	Unknown	Pyruvate ferredoxin/flavodoxin oxidoreductase	COG1014	C	Energy production and conversion
Rru_A1978	Rrub_ATCC_11170:637826077	YP_427065					4			2	-2.07658	0.220816	0.455282	NO	DOWN	5.96	65367	Cytoplasmic	indolepyruvate ferredoxin oxidoreductase	COG4231	C	Energy production and conversion
Rru_A1979	Rrub_ATCC_11170:637826078	YP_427066	13	19	10	14	17	18	15	24	-13.298	0.0403769	0.0519329	NO	DOWN	5.9	49315	Cytoplasmic	Tryptophan synthase, beta chain-like	COG1350	R	General function prediction
Rru_A1981	Rrub_ATCC_11170:637826080	YP_427068		2		2					1.82488	0.182083	0.315232	NO	UP	5.45	39084	Cytoplasmic	Succinylglutamate desuccinylase/aspartoacylase	COG3608	R	General function prediction
Rru_A1982	Rrub_ATCC_11170:637826081	YP_427069	14	16	5	8	5	7	3	11	12.2954	0.404787	2.02529	NO	UP	5.95	17931	Unknown	SEC-C domain protein	COG3012	S	Unknown Function
Rru_A1984	Rrub_ATCC_11170:637826083	YP_427071		2							2.87827	0.392429	1.49123	NO	UP	5.39	12436	Unknown	nitrogen fixation-related protein	none	None	None
Rru_A1985	Rrub_ATCC_11170:637826084	YP_427072	5	4	3		3		3		7.08957	0.379954	0.966629	NO	UP	4.81	15367	Unknown	hypothetical protein	none	None	None
Rru_A1992	Rrub_ATCC_11170:637826091	YP_427079								3	-4.42237	0.389953	1.13215	NO	DOWN	5.3	14715	Cytoplasmic	Arsenate reductase	COG1393	P	Inorganic ion transport and metabolism
Rru_A1993	Rrub_ATCC_11170:637826092	YP_427080					2				-3.03428	0.389723	1.08731	NO	DOWN	4.49	15528	Unknown	hypothetical protein	none	None	None
Rru_A1998	Rrub_ATCC_11170:637826098	YP_427085	2	3	5	3					6.56273	0.0259454	0.0316618	YES	UP	5.11	38880	Cytoplasmic	ribulose-bisphosphate carboxylase-like protein; rubisco-like protein	COG1850	G	Carbohydrate transport and metabolism
Rru_A2000	Rrub_ATCC_11170:637826100	YP_427087	16	14	17	23	8	8	5	9	40.2835	0.0115749	0.013172	YES	UP	5.82	17124	Unknown	hypothetical protein	COG3435	Q	Secondary metabolites biosynthesis, transport and catabolism
Rru_A2001	Rrub_ATCC_11170:637826101	YP_427088	2	2			2	8	3	18	-17.3383	0.138962	0.225982	NO	DOWN	4.59	37513	Unknown	hypothetical protein	COG3528	S	Unknown Function
Rru_A2008	Rrub_ATCC_11170:637826108	YP_427095	3	3	3		3	8	6	10	-6.82858	0.0490755	0.0642217	NO	DOWN	5.85	66602	Cytoplasmic	Thiamine biosynthesis protein ThiC	COG0422	H	Coenzyme transport and metabolism
Rru_A2009	Rrub_ATCC_11170:637826109	YP_427096	3				2				0.241045	0.872505	22.976	NO	UP	5.74	53274	Cytoplasmic	Glycerol kinase	COG0554	C	Energy production and conversion
Rru_A2010	Rrub_ATCC_11170:637826110	YP_427097	3	9	4	7					10.7053	0.0170251	0.0200115	YES	UP	5.63	39919	Cytoplasmic	Aminotransferase, class V	COG0075	E	Amino acid transport and metabolism
Rru_A2011	Rrub_ATCC_11170:637826111	YP_427098								2	-0.732606	0.38943	1.04381	NO	DOWN	6.69	59728	Cytoplasmic Membrane	ABC transporter component	COG1123	R	General function prediction
Rru_A2014	Rrub_ATCC_11170:637826114	YP_427101	48	69	75	83	19	19	20	29	59.8948	0.00923246	0.0102956	YES	UP	6.4	59455	Periplasmic	Twin-arginine translocation pathway signal	COG0747	E	Amino acid transport and metabolism
Rru_A2015	Rrub_ATCC_11170:637826115	YP_427102	20	24	22	39	10	41	7	39	-9.04168	0.767709	10.6697	NO	DOWN	7.94	35090	Cytoplasmic	chaperone DnaJ	COG0484	O	Post translational modification and protein turnover chaperones
Rru_A2019	Rrub_ATCC_11170:637826120	YP_427106	2								3.75251	0.392532	1.8528	NO	UP	5.79	11243	Unknown	Plasmid maintenance system antidote protein	COG3093	R	General function prediction
Rru_A2020	Rrub_ATCC_11170:637826121	YP_427107				2					3.70004	0.392435	1.79587	NO	UP	8.01	10852	Cytoplasmic	Plasmid maintenance system killer	COG3549	R	General function prediction
Rru_A2023	Rrub_ATCC_11170:637826124	YP_427110	5	8	3	3	2				3.66372	0.0203918	0.0243114	YES	UP	5.19	86576	Cytoplasmic Membrane	chemotaxis sensory transducer	COG0840	N	Cell Motility
Rru_A2026	Rrub_ATCC_11170:637826127	YP_427113					2		2		-7.56049	0.182361	0.319398	NO	DOWN	4.3	11958	Unknown	Ferredoxin	COG0633	C	Energy production and conversion
Rru_A2028	Rrub_ATCC_11170:637826129	YP_427115	7	9	12	14		6	8	8	19.7926	0.181199	0.310479	NO	UP	7.74	16614	Unknown	Transcriptional Regulator, BadM/Rrf2 family	COG1959	K	Transcription
Rru_A2030	Rrub_ATCC_11170:637826131	YP_427117					2				-1.99986	0.389723	1.0853	NO	DOWN	7.86	23819	Unknown	hypothetical protein	COG2945	R	General function prediction
Rru_A2032	Rrub_ATCC_11170:637826133	YP_427119	23	24	16	17	19	13	16	17	1.42643	0.719415	8.5027	NO	UP	5.83	45436	Cytoplasmic	Tyrosyl-tRNA synthetase, class Ib	COG0162	J	Translation of ribosomal structure and biogenesis
Rru_A2038	Rrub_ATCC_11170:637826139	YP_427125		5				2			0.291001	0.751988	9.9888	NO	UP	5.77	126165	Cytoplasmic Membrane	Glutamate-ammonia-ligase adenylyltransferase	COG1391,COG1225	O	Post translational modification and protein turnover chaperones
Rru_A2040	Rrub_ATCC_11170:637826141	YP_427127	6	14	5	3	11	9	8	10	-10.0989	0.137238	0.222456	NO	DOWN	5.22	36022	Cytoplasmic	Peptide chain release factor 2	COG1186	J	Translation of ribosomal structure and biogenesis
Rru_A2041	Rrub_ATCC_11170:637826142	YP_427128		3	5	5	17	30	12	24	-35.9252	0.0374921	0.0477317	YES	DOWN	5.85	49086	Cytoplasmic	Aminotransferase class-III	COG0161	H	Coenzyme transport and metabolism
Rru_A2047	Rrub_ATCC_11170:637826148	YP_427134	18	28	18	24	22	12	15	13	7.41032	0.315557	0.749448	NO	UP	5.02	37901	Periplasmic	extracellular solute-binding protein, family 1	COG0687	E	Amino acid transport and metabolism
Rru_A2048	Rrub_ATCC_11170:637826149	YP_427135				2					0.947943	0.392435	1.74791	NO	UP	6.33	39639	Cytoplasmic Membrane	ABC transporter component	COG3842	E	Amino acid transport and metabolism
Rru_A2050	Rrub_ATCC_11170:637826151	YP_427137	11	13	6	9	2	5	5	7	6.95367	0.0572467	0.0761092	NO	UP	8.75	44979	Cytoplasmic Membrane	Secretion protein HlyD	COG0845	M	Cell wall membrane and envelope biogenesis
Rru_A2053	Rrub_ATCC_11170:637826154	YP_427140		2							1.68726	0.392429	1.52996	NO	UP	7.09	22089	Cytoplasmic	Phenylacrylic acid decarboxylase	COG0163	H	Coenzyme transport and metabolism
Rru_A2054	Rrub_ATCC_11170:637826155	YP_427141	3	6					2		9.13204	0.323838	0.77773	NO	UP	5.9	13699	Unknown	Hpt domain protein	none	None	None
Rru_A2056	Rrub_ATCC_11170:637826157	YP_427143				3		3		2	-3.17087	0.491486	2.90441	NO	DOWN	5.58	23906	Cytoplasmic	Carbonate dehydratase	COG0288	P	Inorganic ion transport and metabolism							COG category distribution
Rru_A2057	Rrub_ATCC_11170:637826158	YP_427144		3		2					4.99951	0.194239	0.369992	NO	UP	6.15	18584	Cytoplasmic	Molybdopterin-guanine dinucleotide biosynthesis MobB region	COG1763	H	Coenzyme transport and metabolism
Rru_A2059	Rrub_ATCC_11170:637826160	YP_427146		3							2.04961	0.391952	1.39412	NO	UP	5.66	26580	Cytoplasmic	Metal dependent phosphohydrolase, HD region	COG1418	R	General function prediction
Rru_A2060	Rrub_ATCC_11170:637826161	YP_427147						2			-0.535359	0.390368	1.17189	NO	DOWN	7.83	103275	Cytoplasmic	FAD linked oxidase	COG0277,COG0247	C	Energy production and conversion
Rru_A2061	Rrub_ATCC_11170:637826162	YP_427148	60	73	121	170	34	12	73	42	221.999	0.0839822	0.121794	NO	UP	4.91	21456	Unknown	hypothetical protein	none	None	None
Rru_A2062	Rrub_ATCC_11170:637826163	YP_427149			4						6.70242	0.391835	1.3646	NO	UP	6.52	12077	Extracellular	hypothetical protein	none	None	None
Rru_A2065	Rrub_ATCC_11170:637826166	YP_427152	3	2							2.70811	0.199741	0.388859	NO	UP	5.99	36096	Unknown	Proline racemase	COG3938	E	Amino acid transport and metabolism
Rru_A2068	Rrub_ATCC_11170:637826169	YP_427155		3		4					7.77664	0.188557	0.351583	NO	UP	6.36	16629	Cytoplasmic	Methylglyoxal synthase	COG1803	G	Carbohydrate transport and metabolism
Rru_A2069	Rrub_ATCC_11170:637826170	YP_427156	7	5	4	3				2	10.9957	0.00939633	0.0105096	YES	UP	4.8	30067	Periplasmic	hypothetical protein	none	None	None
Rru_A2070	Rrub_ATCC_11170:637826171	YP_427157				2					0.877815	0.392435	1.74274	NO	UP	5.11	41546	Cytoplasmic	FAD dependent oxidoreductase	COG0665	E	Amino acid transport and metabolism
Rru_A2072	Rrub_ATCC_11170:637826173	YP_427159	4	7			12	10	10	16	-14.0044	0.00196974	0.00204749	YES	DOWN	5.37	67611	Cytoplasmic	Aspartyl-tRNA synthetase	COG0173	J	Translation of ribosomal structure and biogenesis
Rru_A2073	Rrub_ATCC_11170:637826174	YP_427160		3	2	3	6	6	3	2	-6.25738	0.11835	0.185238	NO	DOWN	5.59	42808	Cytoplasmic	Ribonuclease D	COG0349	J	Translation of ribosomal structure and biogenesis
Rru_A2075	Rrub_ATCC_11170:637826176	YP_427162		5			3	5			-1.80578	0.497451	2.99869	NO	DOWN	6.18	65541	Cytoplasmic	O-acetylhomoserine/O-acetylserine sulfhydrylase	COG2873	E	Amino acid transport and metabolism
Rru_A2076	Rrub_ATCC_11170:637826177	YP_427163	9	14		2	8	3	5		1.65956	0.741936	9.28038	NO	UP	5.3	59111	Cytoplasmic Membrane	chemotaxis sensory transducer	COG0840	N	Cell Motility
Rru_A2078	Rrub_ATCC_11170:637826179	YP_427165	7	16		3	7		3		4.38774	0.420152	2.19738	NO	UP	4.81	59318	Cytoplasmic Membrane	chemotaxis sensory transducer	COG0840	N	Cell Motility
Rru_A2083	Rrub_ATCC_11170:637826184	YP_427170					3	15	7	29	-76.4477	0.0922326	0.1368	NO	DOWN	8.4	16901	Unknown	CreA	COG3045	S	Unknown Function
Rru_A2085	Rrub_ATCC_11170:637826187	YP_427172	20	15	10	17	10	5	19	10	19.1819	0.40807	2.06233	NO	UP	5.74	12420	Cytoplasmic Membrane	Nitrogen regulatory protein P-II (GlnB, GlnK)	COG0347	E	Amino acid transport and metabolism
Rru_A2086	Rrub_ATCC_11170:637826188	YP_427173	8	16	17	11	45	55	45	55	-73.3683	0.00328881	0.00347886	YES	DOWN	5.15	52309	Cytoplasmic	Glutamine synthetase type I	COG0174	E	Amino acid transport and metabolism
Rru_A2087	Rrub_ATCC_11170:637826189	YP_427174	124	187	82	117	84	50	80	66	106.049	0.0818297	0.118102	NO	UP	6.6	32455	Periplasmic	extracellular solute-binding protein, family 3	COG0834	E	Amino acid transport and metabolism
Rru_A2090	Rrub_ATCC_11170:637826192	YP_427177						3			-3.17689	0.390579	1.24208	NO	DOWN	6.71	27326	Cytoplasmic Membrane	ABC transporter component	COG1126	E	Amino acid transport and metabolism
Rru_A2094	Rrub_ATCC_11170:637826196	YP_427181						2			-0.5049	0.390368	1.2007	NO	DOWN	5.02	110683	Cytoplasmic Membrane	Acriflavin resistance protein	COG0841	V	Defense mechanisms
Rru_A2095	Rrub_ATCC_11170:637826197	YP_427182						2		7	-5.52183	0.243474	0.528112	NO	DOWN	9.74	37543	Cytoplasmic Membrane	Secretion protein HlyD	COG0845	M	Cell wall membrane and envelope biogenesis
Rru_A2096	Rrub_ATCC_11170:637826198	YP_427183		3			6	7	3	9	-6.94956	0.0169866	0.019935	YES	DOWN	4.6	79204	Cytoplasmic Membrane	Cell divisionFtsK/SpoIIIE	COG1674	D	Cell cycle control, cell division and chromosome partitioning
Rru_A2097	Rrub_ATCC_11170:637826199	YP_427184		2							2.33003	0.392429	1.48746	NO	UP	4.95	16839	Cytoplasmic	hypothetical protein	none	None	None
Rru_A2098	Rrub_ATCC_11170:637826200	YP_427185		2							0.228343	0.392429	1.62269	NO	UP	4.97	151257	Outer Membrane	Protein of unknown function DUF490	COG2911	S	Unknown Function
Rru_A2099	Rrub_ATCC_11170:637826201	YP_427186	4	11	4	6		2	4		5.09613	0.0514008	0.0676184	NO	UP	5.44	67645	Outer Membrane	surface antigen	COG0729	M	Cell wall membrane and envelope biogenesis
Rru_A2106	Rrub_ATCC_11170:637826208	YP_427193	124	105	46	74	55	54	75	42	44.7325	0.326705	0.7884	NO	UP	5.47	33205	Unknown	Protein of unknown function DUF534	COG2984	R	General function prediction
Rru_A2109	Rrub_ATCC_11170:637826211	YP_427196	2	6					2	2	0.783184	0.59896	5.07932	NO	UP	6.01	86322	Cytoplasmic	ATP-dependent Clp protease ATP-binding subunit ClpA	COG0542	O	Post translational modification and protein turnover chaperones
Rru_A2111	Rrub_ATCC_11170:637826213	YP_427198	251	248	196	314	89	70	73	63	393.747	0.000413892	0.000420902	YES	UP	4.81	32112	Cytoplasmic	hypothetical protein	none	None	None
Rru_A2112	Rrub_ATCC_11170:637826214	YP_427199			2		11	10	25	26	-62.1201	0.0148332	0.0172728	YES	DOWN	7.64	26008	Unknown	hypothetical protein	none	None	None
Rru_A2115	Rrub_ATCC_11170:637826217	YP_427202	5	8	5	8	16	18	19	23	-21.734	0.00137705	0.00142059	YES	DOWN	5.44	58167	Cytoplasmic	Phosphoglucomutase/phosphomannomutase	COG0033	G	Carbohydrate transport and metabolism
Rru_A2116	Rrub_ATCC_11170:637826218	YP_427203		3			4	6	10	6	-11.5907	0.00497215	0.00535764	YES	DOWN	5.22	47635	Unknown	UDP-glucose 6-dehydrogenase	COG1004	M	Cell wall membrane and envelope biogenesis
Rru_A2117	Rrub_ATCC_11170:637826219	YP_427204	38	46	36	64	34	70	48	91	-68.3513	0.188671	0.352232	NO	DOWN	5.59	31808	Cytoplasmic	UTP--glucose-1-phosphate uridylyltransferase	COG1210	M	Cell wall membrane and envelope biogenesis
Rru_A2119	Rrub_ATCC_11170:637826221	YP_427206					3			4	-2.14379	0.185039	0.335438	NO	DOWN	6.44	73855	Cytoplasmic	Molybdopterin oxidoreductase	COG0243	C	Energy production and conversion
Rru_A2126	Rrub_ATCC_11170:637826228	YP_427213		5	4	3	8	4	5		-5.51251	0.395084	1.96365	NO	DOWN	4.7	29823	Cytoplasmic	5-oxopent-3-ene-1,2,5-tricarboxylate decarboxylase	COG0179	Q	Secondary metabolites biosynthesis, transport and catabolism
Rru_A2127	Rrub_ATCC_11170:637826229	YP_427214						5			-5.12515	0.390748	1.27503	NO	DOWN	6.22	27031	Cytoplasmic	Serine 3-dehydrogenase	COG4221	R	General function prediction
Rru_A2129	Rrub_ATCC_11170:637826231	YP_427216		2	2	4				4	1.30436	0.54994	3.89368	NO	UP	5.88	51353	Cytoplasmic	Fumarate hydratase, class II	COG0114	C	Energy production and conversion
Rru_A2133	Rrub_ATCC_11170:637826235	YP_427220		2			3		3	5	-2.81446	0.10469	0.159695	NO	DOWN	9.23	74650	Cytoplasmic Membrane	glycosyl transferase, group 2 family protein	COG2943	M	Cell wall membrane and envelope biogenesis
Rru_A2135	Rrub_ATCC_11170:637826237	YP_427222	6	14	11	20	39	38	51	56	-57.6377	7.65508e-05	7.71677e-05	YES	DOWN	5.61	57444	Periplasmic	Twin-arginine translocation pathway signal	COG3131	P	Inorganic ion transport and metabolism
Rru_A2136	Rrub_ATCC_11170:637826238	YP_427223		3							2.70764	0.391952	1.3778	NO	UP	9.39	20489	Cytoplasmic Membrane	hypothetical protein	none	None	None
Rru_A2142	Rrub_ATCC_11170:637826244	YP_427229		2			2		3		-1.38614	0.375293	0.949941	NO	DOWN	4.99	50347	Cytoplasmic Membrane	chemotaxis sensory transducer	COG0840	N	Cell Motility
Rru_A2146	Rrub_ATCC_11170:637826248	YP_427233		2	2				4		-0.0126808	0.99475	373.28	NO	DOWN	5.24	50344	Cytoplasmic Membrane	chemotaxis sensory transducer	COG0840	N	Cell Motility
Rru_A2147	Rrub_ATCC_11170:637826249	YP_427234						2	3		-1.32342	0.182128	0.318247	NO	DOWN	6.61	89828	Cytoplasmic Membrane	Penicillin-binding protein 1A	COG5009	M	Cell wall membrane and envelope biogenesis
Rru_A2149	Rrub_ATCC_11170:637826251	YP_427236		3	5	5	3	2	5	8	-1.51741	0.357913	0.886514	NO	DOWN	4.8	97891	Cytoplasmic	Ribonuclease E and G	COG1530	J	Translation of ribosomal structure and biogenesis
Rru_A2150	Rrub_ATCC_11170:637826252	YP_427237						5			-9.90085	0.390748	1.26677	NO	DOWN	4.52	13660	Cytoplasmic Membrane	hypothetical protein	none	None	None
Rru_A2151	Rrub_ATCC_11170:637826253	YP_427238	7	20	7	15	10	20	14	15	-27.6516	0.24238	0.524225	NO	DOWN	10.64	17762	Cytoplasmic	Ribosomal protein S9	COG0103	J	Translation of ribosomal structure and biogenesis
Rru_A2152	Rrub_ATCC_11170:637826254	YP_427239	17	17	15	23	19	17	16	61	-71.0358	0.296176	0.686049	NO	DOWN	9.94	17113	Cytoplasmic	Ribosomal protein L13	COG0102	J	Translation of ribosomal structure and biogenesis
Rru_A2156	Rrub_ATCC_11170:637826258	YP_427243					2		2	3	-5.50744	0.0688458	0.095506	NO	DOWN	5.82	27657	Cytoplasmic	Enoyl-CoA hydratase/isomerase	COG1024	I	Lipid transport and metabolism
Rru_A2159	Rrub_ATCC_11170:637826261	YP_427246	4	7	4	5		3	5		7.72106	0.157657	0.263523	NO	UP	5.25	26559	Unknown	Creatininase	COG1402	R	General function prediction
Rru_A2160	Rrub_ATCC_11170:637826262	YP_427247						2			-1.02865	0.390368	1.16955	NO	DOWN	8.75	55594	Cytoplasmic	Ppx/GppA phosphatase	COG0248	F	Nucleotide transport and metabolism
Rru_A2161	Rrub_ATCC_11170:637826263	YP_427248					10	9	5	13	-10.8257	0.0119866	0.0137028	YES	DOWN	6.11	84208	Cytoplasmic Membrane	Polyphosphate kinase	COG0855	P	Inorganic ion transport and metabolism
Rru_A2166	Rrub_ATCC_11170:637826268	YP_427253	7	20	5	6	15	9	8	13	-6.75543	0.322333	0.772877	NO	DOWN	5.26	44414	Unknown	hypothetical protein	none	None	None
Rru_A2169	Rrub_ATCC_11170:637826271	YP_427256	38	42	26	35	35	79	34	49	-136.05	0.236078	0.504058	NO	DOWN	5.59	15350	Extracellular	Nucleoside-diphosphate kinase	COG0105	F	Nucleotide transport and metabolism
Rru_A2171	Rrub_ATCC_11170:637826273	YP_427258	97	111	75	91	159	90	138	112	-105.816	0.0328226	0.0409192	YES	DOWN	4.86	38535	Periplasmic	Extracellular ligand-binding receptor	COG0683	E	Amino acid transport and metabolism
Rru_A2183	Rrub_ATCC_11170:637826285	YP_427270	23	42	14	36	36	42	45	44	-41.2418	0.0174983	0.0206161	YES	DOWN	6.57	40277	Cytoplasmic Membrane	NAD(P)(+) transhydrogenase (AB-specific)	COG3288	C	Energy production and conversion
Rru_A2192	Rrub_ATCC_11170:637826294	YP_427279		4			3	3	11	8	-7.54293	0.039434	0.0504177	NO	DOWN	5.29	66621	Cytoplasmic	Peptidase M3B, oligoendopeptidase-related clade 3	COG1164	E	Amino acid transport and metabolism
Rru_A2193	Rrub_ATCC_11170:637826295	YP_427280			3		3	5		9	-7.02544	0.139208	0.226874	NO	DOWN	6.08	51159	Cytoplasmic Membrane	Abc1 protein	COG0661	R	General function prediction
Rru_A2195	Rrub_ATCC_11170:637826297	YP_427282	48	49	29	29	7	19	16	17	96.9841	0.0186595	0.0220883	YES	UP	4.55	18042	Cytoplasmic	Bacterioferritin	COG2193	P	Inorganic ion transport and metabolism
Rru_A2200	Rrub_ATCC_11170:637826302	YP_427287			2						2.61388	0.392668	1.93244	NO	UP	5.18	17833	Unknown	DNA polymerase III chi subunit, HolC	COG2927	L	Replication, recombination and repair
Rru_A2201	Rrub_ATCC_11170:637826303	YP_427288	15	17	10	21	47	158	107	166	-186.238	0.0413898	0.0533271	NO	DOWN	5.05	53353	Periplasmic	Peptidase S1C, Do	COG0265	O	Post translational modification and protein turnover chaperones
Rru_A2202	Rrub_ATCC_11170:637826304	YP_427289	20	26	17	19	10	4	9	8	28.8202	0.000904374	0.00092723	YES	UP	9.42	33011	Unknown	HflC	COG0330	O	Post translational modification and protein turnover chaperones
Rru_A2203	Rrub_ATCC_11170:637826305	YP_427290	16	15	14	14	15	4	17	9	3.62845	0.55916	4.19649	NO	UP	5.88	44208	Cytoplasmic	HflK	COG0330	O	Post translational modification and protein turnover chaperones
Rru_A2204	Rrub_ATCC_11170:637826306	YP_427291		4		3	6	3	3	4	-5.99099	0.0527653	0.0695354	NO	DOWN	5.99	39871	Cytoplasmic Membrane	Protein of unknown function DUF59	COG0489	D	Cell cycle control, cell division and chromosome partitioning
Rru_A2205	Rrub_ATCC_11170:637826307	YP_427292	4	5	4	3	5			2	7.42846	0.257657	0.566242	NO	UP	4.41	22034	Cytoplasmic	Protein of unknown function DUF1321	COG3814	S	Unknown Function
Rru_A2206	Rrub_ATCC_11170:637826308	YP_427293	8	12	6	4	5	2	4	5	3.82072	0.165796	0.279932	NO	UP	5.95	59224	Cytoplasmic	tartrate dehydrogenase	COG1951,COG1838	C	Energy production and conversion
Rru_A2208	Rrub_ATCC_11170:637826310	YP_427295	28	34	23	28	5		8	4	200.877	6.52877e-05	6.57697e-05	YES	UP	9.59	9593	Unknown	hypothetical protein	COG4321	R	General function prediction
Rru_A2209	Rrub_ATCC_11170:637826311	YP_427296	2	4	2	2					1.69387	0.010182	0.0114652	YES	UP	5.09	110361	Outer Membrane	AsmA	COG2982	M	Cell wall membrane and envelope biogenesis
Rru_A2210	Rrub_ATCC_11170:637826312	YP_427297	20	17	12	13	8	10	4	9	23.2426	0.0681767	0.0943164	NO	UP	5.29	20648	Unknown	Phosphoglycerate/bisphosphoglycerate mutase	COG0406	G	Carbohydrate transport and metabolism
Rru_A2211	Rrub_ATCC_11170:637826313	YP_427298	2511	2164	2320	2624	1907	1907	2608	2313	-303.266	0.42225	2.21607	NO	DOWN	4.27	37511	Outer Membrane	Porin, Gram-negative type	COG3203	M	Cell wall membrane and envelope biogenesis
Rru_A2212	Rrub_ATCC_11170:637826314	YP_427299	104	124	95	114	64	151	114	219	-114.378	0.26267	0.583236	NO	DOWN	4.43	36289	Outer Membrane	hypothetical protein	none	None	None
Rru_A2213	Rrub_ATCC_11170:637826315	YP_427300		2					3		-0.356204	0.741981	9.35893	NO	DOWN	8.5	71621	Cytoplasmic	sulfotransferase	COG3063	N	Cell Motility
Rru_A2216	Rrub_ATCC_11170:637826318	YP_427303						2	16		-31.0049	0.308553	0.725922	NO	DOWN	8.74	12658	Unknown	Protein of unknown function DUF1127	none	None	None
Rru_A2217	Rrub_ATCC_11170:637826319	YP_427304							3	3	-4.76357	0.181415	0.311204	NO	DOWN	8.88	27111	Cytoplasmic	hypothetical protein	none	None	None
Rru_A2218	Rrub_ATCC_11170:637826320	YP_427305	3	2							3.36493	0.199741	0.389364	NO	UP	5.36	28299	Cytoplasmic Membrane	Short-chain dehydrogenase/reductase SDR	COG1028	I	Lipid transport and metabolism
Rru_A2220	Rrub_ATCC_11170:637826322	YP_427307				2					0.538503	0.392435	1.73759	NO	UP	9.21	70458	Cytoplasmic	Excinuclease ABC, C subunit	COG0322	L	Replication, recombination and repair
Rru_A2222	Rrub_ATCC_11170:637826324	YP_427309		2						2	-0.155104	0.905243	31.5993	NO	DOWN	5.21	44530	Cytoplasmic	Molybdopterin biosynthesis protein	COG0303	H	Coenzyme transport and metabolism
Rru_A2223	Rrub_ATCC_11170:637826325	YP_427310	5	6	4	5	4	2	2	6	2.16162	0.455118	2.50232	NO	UP	6.15	33640	Cytoplasmic	Branched-chain amino acid aminotransferase I	COG0115	E	Amino acid transport and metabolism
Rru_A2225	Rrub_ATCC_11170:637826327	YP_427312		2							1.39234	0.392429	1.48372	NO	UP	5.15	26798	Cytoplasmic	Two component Transcriptional regulator, Winged helix family	COG0745	K	Transcription
Rru_A2229	Rrub_ATCC_11170:637826331	YP_427316				6					8.0235	0.391479	1.3029	NO	UP	4.57	13554	Unknown	Response regulator receiver domain protein (CheY)	COG2204	T	Signal transduction mechanisms
Rru_A2232	Rrub_ATCC_11170:637826334	YP_427319	13	14	15	18	13	2	5	3	28.9554	0.0608145	0.0817944	NO	UP	5.39	23176	Cytoplasmic	Two Component Transcriptional Regulator, LuxR family	COG2197	K	Transcription
Rru_A2233	Rrub_ATCC_11170:637826335	YP_427320		10	2	3			3	2	11.0643	0.3533	0.867927	NO	UP	9.13	16552	Unknown	transcriptional regulatory protein	COG1846	K	Transcription
Rru_A2234	Rrub_ATCC_11170:637826336	YP_427321	11	14	6	11	4	5	3	7	26.3475	0.0341949	0.0429151	YES	UP	4.68	14002	Cytoplasmic	Response regulator receiver domain protein (CheY)	COG2204	T	Signal transduction mechanisms
Rru_A2236	Rrub_ATCC_11170:637826338	YP_427323							2		-1.41203	0.389151	0.998487	NO	DOWN	5.83	30083	Cytoplasmic	UspA	COG0589	T	Signal transduction mechanisms
Rru_A2239	Rrub_ATCC_11170:637826341	YP_427326	6	16	7	8	20	9	12	13	-14.5616	0.0928258	0.138089	NO	DOWN	5.8	36767	Periplasmic	TRAP dicarboxylate transporter- DctP subunit	COG1638	G	Carbohydrate transport and metabolism
Rru_A2240	Rrub_ATCC_11170:637826342	YP_427327					2				-1.61754	0.389723	1.08329	NO	DOWN	5.96	27545	Cytoplasmic	Enoyl-CoA hydratase/isomerase	COG1024	I	Lipid transport and metabolism
Rru_A2242	Rrub_ATCC_11170:637826344	YP_427329	2	8	6	6	7	6	6	6	-8.93621	0.215709	0.438131	NO	DOWN	5.02	17434	Unknown	Glutathione-dependent formaldehyde-activating, GFA	COG3791	S	Unknown Function
Rru_A2244	Rrub_ATCC_11170:637826346	YP_427331			3		6	13	2	14	-8.87248	0.0743015	0.104818	NO	DOWN	5.6	93102	Cytoplasmic	Glycogen/starch/alpha-glucan phosphorylase	COG0058	G	Carbohydrate transport and metabolism
Rru_A2246	Rrub_ATCC_11170:637826348	YP_427333					2				-1.04012	0.389723	1.06747	NO	DOWN	5.63	47376	Cytoplasmic	Glucose-1-phosphate adenylyltransferase	COG0448	G	Carbohydrate transport and metabolism
Rru_A2251	Rrub_ATCC_11170:637826353	YP_427338	147	159	219	213	250	163	177	224	-150.954	0.160117	0.269134	NO	DOWN	4.71	28327	Periplasmic	extracellular solute-binding protein, family 3	COG0834	E	Amino acid transport and metabolism
Rru_A2255	Rrub_ATCC_11170:637826357	YP_427342	4	4	2	3	2			3	6.04553	0.124386	0.196738	NO	UP	6.8	23994	Cytoplasmic	Uracil phosphoribosyl transferase	COG0035	F	Nucleotide transport and metabolism
Rru_A2256	Rrub_ATCC_11170:637826358	YP_427343	396	306	197	253	491	223	312	145	-299.369	0.568079	4.41806	NO	DOWN	8.49	15292	Periplasmic	Cytochrome c, class II	none	None	None
Rru_A2258	Rrub_ATCC_11170:637826360	YP_427345	26	28	14	15	12	5	16	22	13.3819	0.341893	0.83039	NO	UP	6.62	29779	Unknown	hypothetical protein	none	None	None
Rru_A2260	Rrub_ATCC_11170:637826362	YP_427347	16	22	14	24	4	3	8	8	52.1048	0.0012431	0.00127888	YES	UP	4.64	18522	Cytoplasmic	hypothetical protein	none	None	None
Rru_A2262	Rrub_ATCC_11170:637826364	YP_427349								2	-2.88915	0.38943	1.03092	NO	DOWN	6.83	15545	Unknown	hypothetical protein	COG5458	S	Unknown Function
Rru_A2264	Rrub_ATCC_11170:637826366	YP_427351	9	9	8	7	16	6	9	8	-24.2532	0.30446	0.714053	NO	DOWN	4.82	10699	Cytoplasmic	ferredoxin	COG2440	C	Energy production and conversion
Rru_A2265	Rrub_ATCC_11170:637826367	YP_427352		2			6	6	7	3	-10.3874	0.00734131	0.00807275	YES	DOWN	6.58	47812	Cytoplasmic	Electron transfer flavoprotein-ubiquinone oxidoreductase	COG0644	C	Energy production and conversion
Rru_A2266	Rrub_ATCC_11170:637826368	YP_427353					6			4	-5.84928	0.198325	0.385104	NO	DOWN	6.62	39378	Cytoplasmic	Electron transfer flavoprotein	COG2025	C	Energy production and conversion
Rru_A2267	Rrub_ATCC_11170:637826369	YP_427354	6	2		2	12	6	3	11	-18.4343	0.0553692	0.0734829	NO	DOWN	8.4	30258	Cytoplasmic	Electron transfer flavoprotein beta-subunit	COG2086	C	Energy production and conversion
Rru_A2277	Rrub_ATCC_11170:637826379	YP_427364	8	4	3	5					6.63807	0.0187914	0.0222619	YES	UP	5.82	60394	Periplasmic	Nickel ABC transporter, periplasmic nickel-binding	COG0747	E	Amino acid transport and metabolism
Rru_A2282	Rrub_ATCC_11170:637826384	YP_427369					4				-8.69881	0.390362	1.16257	NO	DOWN	4.71	10703	Unknown	4Fe-4S ferredoxin, iron-sulfur binding	none	None	None
Rru_A2289	Rrub_ATCC_11170:637826391	YP_427376		3			7	8	6	11	-21.9962	0.00326403	0.00344779	YES	DOWN	8.56	33842	Cytoplasmic	Sulfate adenylyltransferase, small subunit	COG0175	E	Amino acid transport and metabolism
Rru_A2291	Rrub_ATCC_11170:637826393	YP_427378					5	12			-5.86853	0.247609	0.537859	NO	DOWN	5.43	77804	Unknown	DNA/RNA non-specific endonuclease	COG1864	F	Nucleotide transport and metabolism
Rru_A2292	Rrub_ATCC_11170:637826394	YP_427379	8	18		13		4	5	5	29.0341	0.250204	0.545867	NO	UP	5.9	14177	Unknown	hypothetical protein	none	None	None
Rru_A2297	Rrub_ATCC_11170:637826399	YP_427384	2	5		6					7.33844	0.0951286	0.142788	NO	UP	5.05	32220	Cytoplasmic	Ribokinase	COG0524	G	Carbohydrate transport and metabolism
Rru_A2298	Rrub_ATCC_11170:637826400	YP_427385						4		3	-4.5332	0.202377	0.399695	NO	DOWN	5.24	39800	Cytoplasmic	hypothetical protein	none	None	None
Rru_A2302	Rrub_ATCC_11170:637826404	YP_427389	11	15	12	15	29	12	23	9	-17.2313	0.216661	0.441859	NO	DOWN	5.14	37153	Periplasmic	Periplasmic binding protein/LacI transcriptional regulator	COG1879	G	Carbohydrate transport and metabolism
Rru_A2303	Rrub_ATCC_11170:637826405	YP_427390	11	22	11	15	4		4		38.1731	0.00392438	0.00417469	YES	UP	5.42	23774	Cytoplasmic	Deoxyribose-phosphate aldolase	COG0274	F	Nucleotide transport and metabolism
Rru_A2309	Rrub_ATCC_11170:637826411	YP_427396					3	7	6	12	-10.9979	0.0302176	0.0375159	YES	DOWN	6.55	58618	Unknown	NADH peroxidase	COG0607	P	Inorganic ion transport and metabolism
Rru_A2321	Rrub_ATCC_11170:637826423	YP_427408	2	2			2				0.431095	0.662654	6.58704	NO	UP	4.77	66974	Cytoplasmic Membrane	chemotaxis sensory transducer	COG0840	N	Cell Motility
Rru_A2330	Rrub_ATCC_11170:637826432	YP_427417		3							4.14881	0.391952	1.39083	NO	UP	8.06	13492	Cytoplasmic	Response regulator receiver domain protein (CheY)	COG0784	T	Signal transduction mechanisms
Rru_A2334	Rrub_ATCC_11170:637826436	YP_427421		4							2.19997	0.391715	1.31242	NO	UP	5.26	34540	Cytoplasmic	nucleoside-diphosphate-sugar epimerase	COG0702	G	Carbohydrate transport and metabolism
Rru_A2346	Rrub_ATCC_11170:637826448	YP_427433	53	66	58	72	31	16	29	25	80.5819	0.00026729	0.000270899	YES	UP	6.06	29690	Extracellular	hypothetical protein	none	None	None
Rru_A2347	Rrub_ATCC_11170:637826449	YP_427434	20	9	8	13	18	5	13	11	-1.74734	0.79615	13.278	NO	DOWN	4.78	49189	Outer Membrane	hypothetical protein	none	None	None
Rru_A2353	Rrub_ATCC_11170:637826461	YP_427440	4	7	4	4	9	32	7	20	-23.0482	0.147741	0.242891	NO	DOWN	9.84	54475	Unknown	Tetratricopeptide TPR_4	none	None	None
Rru_A2354	Rrub_ATCC_11170:637826462	YP_427441	4	10	7	11	5		7	2	5.49256	0.113224	0.175749	NO	UP	6.98	59025	Cytoplasmic	adenylate cyclase	COG3025,COG5607	S	Unknown Function
Rru_A2355	Rrub_ATCC_11170:637826463	YP_427442	2	2							8.83176	0.182714	0.324561	NO	UP	9.79	9177	Unknown	hypothetical protein	none	None	None
Rru_A2356	Rrub_ATCC_11170:637826464	YP_427443	219	226	246	286	485	638	486	641	-598.584	0.0143288	0.0166338	YES	DOWN	6.01	59049	Periplasmic	extracellular solute-binding protein, family 5	COG0747	E	Amino acid transport and metabolism
Rru_A2361	Rrub_ATCC_11170:637826469	YP_427448		2							0.219561	0.392429	1.526	NO	UP	5.24	169365	Cytoplasmic Membrane	Multi-sensor Hybrid Histidine Kinase	COG0642	T	Signal transduction mechanisms
Rru_A2362	Rrub_ATCC_11170:637826470	YP_427449	17	19	12	18	11	11	7	8	23.7301	0.0667054	0.0917734	NO	UP	5.63	17551	Unknown	Protein-methionine-S-oxide reductase	COG0225	O	Post translational modification and protein turnover chaperones
Rru_A2366	Rrub_ATCC_11170:637826474	YP_427453	4								1.32921	0.391766	1.35182	NO	UP	5.15	58923	Outer Membrane	chemotaxis sensory transducer	COG0840	N	Cell Motility
Rru_A2371	Rrub_ATCC_11170:637826479	YP_427458	4	4	3	5					6.15818	0.000691131	0.000707149	YES	UP	10.17	50667	Unknown	hydroxyacylglutathione hydrolase	COG4529	S	Unknown Function
Rru_A2375	Rrub_ATCC_11170:637826483	YP_427462						2		4	-15.5974	0.196535	0.378205	NO	DOWN	9.75	8912	Unknown	hypothetical protein	none	None	None
Rru_A2385	Rrub_ATCC_11170:637826493	YP_427472	16	29	8	18	28	16	19	20	-17.4384	0.183838	0.331262	NO	DOWN	5	31753	Cytoplasmic Membrane	Substrate-binding region of ABC-type glycine betaine transport system	COG1732	M	Cell wall membrane and envelope biogenesis
Rru_A2386	Rrub_ATCC_11170:637826494	YP_427473					23	42	28	30	-206.942	0.015545	0.018144	YES	DOWN	6.28	14445	Unknown	hypothetical protein	none	None	None
Rru_A2398	Rrub_ATCC_11170:637826506	YP_427485		2			17	9	9	9	-7.84508	0.013239	0.0152859	YES	DOWN	5.59	127215	Cytoplasmic	Pyruvate-ferredoxin (flavodoxin) oxidoreductase	COG0674,COG1013,COG1014	C	Energy production and conversion
Rru_A2400	Rrub_ATCC_11170:637826508	YP_427487	16	23	19	14					28.6273	0.00322014	0.00339664	YES	UP	5.6	50482	Cytoplasmic	Ribulose-bisphosphate carboxylase, form II	COG1850	G	Carbohydrate transport and metabolism
Rru_A2401	Rrub_ATCC_11170:637826509	YP_427488						10		10	-14.784	0.186322	0.34442	NO	DOWN	9.9	34592	Cytoplasmic	RuBisCO transcriptional regulator cbbR, LysR family	COG0583	K	Transcription
Rru_A2402	Rrub_ATCC_11170:637826510	YP_427489	59	54	44	46	17	4	19	12	116.596	0.000294356	0.000298734	YES	UP	5.52	23657	Cytoplasmic	Ribulose-phosphate 3-epimerase	COG0036	G	Carbohydrate transport and metabolism
Rru_A2403	Rrub_ATCC_11170:637826511	YP_427490				2					0.93253	0.392435	1.70244	NO	UP	5.31	40407	Unknown	Inositol phosphatase/fructose-1,6-bisphosphatase	COG0158	G	Carbohydrate transport and metabolism
Rru_A2404	Rrub_ATCC_11170:637826512	YP_427491	11	12	4	8					21.6905	0.0126321	0.0145183	YES	UP	6.15	32967	Cytoplasmic	Phosphoribulokinase	COG3954	C	Energy production and conversion
Rru_A2405	Rrub_ATCC_11170:637826513	YP_427492		4		3					1.76625	0.188153	0.34996	NO	UP	5.5	71741	Cytoplasmic	transketolase	COG0021	G	Carbohydrate transport and metabolism
Rru_A2409	Rrub_ATCC_11170:637826517	YP_427496	23	18	11	13	12	10	10	6	10.5807	0.183815	0.330823	NO	UP	5.15	34105	Cytoplasmic	GlpX	COG1494	G	Carbohydrate transport and metabolism
Rru_A2410	Rrub_ATCC_11170:637826518	YP_427497	42	54	27	41	67	70	57	78	-69.7816	0.00960692	0.0107853	YES	DOWN	5.61	45047	Cytoplasmic	Homoserine dehydrogenase	COG0460	E	Amino acid transport and metabolism
Rru_A2411	Rrub_ATCC_11170:637826519	YP_427498	8	7			17	19	10	20	-29.0684	0.0104106	0.0117315	YES	DOWN	6.9	44916	Cytoplasmic	Aminotransferase, class I and II	COG0436	E	Amino acid transport and metabolism
Rru_A2412	Rrub_ATCC_11170:637826520	YP_427499	36	39	21	31	35	14	26	17	9.72762	0.486646	2.86453	NO	UP	5.17	35101	Unknown	OmpA/MotB	COG2885	M	Cell wall membrane and envelope biogenesis
Rru_A2413	Rrub_ATCC_11170:637826521	YP_427500		5	3		19	28	12	22	-28.0816	0.024256	0.0294327	YES	DOWN	5.21	66806	Cytoplasmic	Poly(R)-hydroxyalkanoic acid synthase, class I	COG3243	I	Lipid transport and metabolism
Rru_A2414	Rrub_ATCC_11170:637826522	YP_427501	2								3.4398	0.392532	1.80733	NO	UP	9.37	11685	Unknown	hypothetical protein	none	None	None
Rru_A2417	Rrub_ATCC_11170:637826525	YP_427504	805	810	617	877	160	74	133	58	1826.17	2.91402e-06	2.91791e-06	YES	UP	5.08	28187	Cytoplasmic Membrane	Lipoprotein YaeC	COG1464	P	Inorganic ion transport and metabolism
Rru_A2419	Rrub_ATCC_11170:637826527	YP_427506	8	6	7	11			2	4	18.1719	0.00441734	0.00473602	YES	UP	8.48	27823	Cytoplasmic Membrane	ABC transporter component	COG1135	P	Inorganic ion transport and metabolism
Rru_A2421	Rrub_ATCC_11170:637826529	YP_427508	3	3				15	2	18	-19.6225	0.196891	0.380352	NO	DOWN	6.15	37298	Unknown	N-acetyl-gamma-glutamyl-phosphate reductase	COG0002	E	Amino acid transport and metabolism
Rru_A2423	Rrub_ATCC_11170:637826531	YP_427510		5		4	2			3	1.25898	0.668897	6.87681	NO	UP	5.53	42107	Cytoplasmic	Aminotransferase, class I and II	COG0436	E	Amino acid transport and metabolism
Rru_A2424	Rrub_ATCC_11170:637826532	YP_427511	11	13	7	7	12	31	16	31	-32.2122	0.0849191	0.123631	NO	DOWN	6.91	40588	Periplasmic	Gamma-glutamyltranspeptidase	COG0405	E	Amino acid transport and metabolism
Rru_A2428	Rrub_ATCC_11170:637826536	YP_427515	5	8	10	7	50	28	56	45	-127.916	0.00137073	0.00141212	YES	DOWN	5.99	26820	Unknown	DSBA oxidoreductase	COG1651	O	Post translational modification and protein turnover chaperones
Rru_A2432	Rrub_ATCC_11170:637826540	YP_427519	7	5		3	12	4	11	4	-11.7516	0.112413	0.173593	NO	DOWN	4.83	35967	Cytoplasmic	ThiS, thiamine-biosynthesis	COG2104,COG2022	H	Coenzyme transport and metabolism
Rru_A2434	Rrub_ATCC_11170:637826542	YP_427521	33	51	28	25	10	11	34	12	75.776	0.0909046	0.134564	NO	UP	4.42	14819	Unknown	Acetyl-CoA biotin carboxyl carrier	COG0511	I	Lipid transport and metabolism
Rru_A2435	Rrub_ATCC_11170:637826543	YP_427522	8	14	6	9	13	10	13	22	-12.9129	0.0461765	0.060218	NO	DOWN	5.91	48785	Cytoplasmic	Acetyl-CoA carboxylase, biotin carboxylase	COG0439	I	Lipid transport and metabolism
Rru_A2437	Rrub_ATCC_11170:637826545	YP_427524	6	10	6	5	2		4		23.0192	0.0110904	0.0125541	YES	UP	4.53	16885	Unknown	cellulase-like protein	COG4765	S	Unknown Function
Rru_A2439	Rrub_ATCC_11170:637826547	YP_427526	2	3							3.27421	0.190221	0.358695	NO	UP	4.63	27841	Unknown	Mammalian cell entry related	COG1463	Q	Secondary metabolites biosynthesis, transport and catabolism
Rru_A2440	Rrub_ATCC_11170:637826548	YP_427527	4			2					9.23577	0.222184	0.459363	NO	UP	9.52	13336	Unknown	NADH:ubiquinone oxidoreductase 17.2 kD subunit	COG3761	C	Energy production and conversion
Rru_A2442	Rrub_ATCC_11170:637826550	YP_427529	2			2					8.33677	0.182662	0.323321	NO	UP	7.92	9418	Unknown	Transcriptional Regulator, XRE family	none	None	None
Rru_A2448	Rrub_ATCC_11170:637826556	YP_427535		3				3			-1.33771	0.78554	11.91	NO	DOWN	9.6	20813	Unknown	Protein of unknown function DUF330	COG3009	S	Unknown Function
Rru_A2450	Rrub_ATCC_11170:637826558	YP_427537					7	10	12	19	-39.1548	0.0132191	0.0152512	YES	DOWN	6.53	27765	Unknown	Peptidase M48, Ste24p	COG4783	R	General function prediction
Rru_A2456	Rrub_ATCC_11170:637826564	YP_427543	7	11	8	10	24	29	19	45	-46.4339	0.0294872	0.0365184	YES	DOWN	6.24	44771	Cytoplasmic	Phosphoglycerate dehydrogenase	COG0111	E	Amino acid transport and metabolism
Rru_A2460	Rrub_ATCC_11170:637826568	YP_427547	5	5	4		5	2	5		0.0895269	0.970796	91.0728	NO	UP	5.13	59521	Cytoplasmic Membrane	chemotaxis sensory transducer	COG0840	N	Cell Motility
Rru_A2464	Rrub_ATCC_11170:637826572	YP_427551			2	2	3		4		-1.57358	0.515175	3.26277	NO	DOWN	5.14	42606	Cytoplasmic Membrane	Hydroxypyruvate reductase	COG2379	G	Carbohydrate transport and metabolism
Rru_A2465	Rrub_ATCC_11170:637826573	YP_427552	2	7	4	6	12	9	11	6	-10.1891	0.0190088	0.0225373	YES	DOWN	6.12	51760	Cytoplasmic	Pyruvate kinase	COG0469	G	Carbohydrate transport and metabolism
Rru_A2466	Rrub_ATCC_11170:637826574	YP_427553	9	20	16	11	11	17	5	27	-20.2721	0.543908	3.74498	NO	DOWN	4.88	16283	Cytoplasmic	Glyoxalase/bleomycin resistance protein/dioxygenase	COG0346	E	Amino acid transport and metabolism
Rru_A2467	Rrub_ATCC_11170:637826575	YP_427554	2	2						4	-1.76595	0.915893	41.6592	NO	DOWN	11.87	6841	Unknown	Ribosomal protein L36	none	None	None
Rru_A2472	Rrub_ATCC_11170:637826580	YP_427559						2		5	-7.36109	0.213097	0.429918	NO	DOWN	5.7	22753	Unknown	hypothetical protein	none	None	None
Rru_A2477	Rrub_ATCC_11170:637826585	YP_427564	115	123	91	122	59	33	37	36	136.235	0.00141162	0.00145725	YES	UP	6.41	37083	Periplasmic	Substrate-binding region of ABC-type glycine betaine transport system	COG2113	E	Amino acid transport and metabolism
Rru_A2478	Rrub_ATCC_11170:637826586	YP_427565	5	9	3	7	5	6	4	7	-1.63923	0.625434	5.72425	NO	DOWN	5.86	35363	Cytoplasmic Membrane	ArgK protein	COG1703	E	Amino acid transport and metabolism
Rru_A2479	Rrub_ATCC_11170:637826587	YP_427566		4			7	9	5	7	-7.63688	0.00929096	0.0103686	YES	DOWN	5.66	80117	Unknown	Methylmalonyl-CoA mutase-like	COG2185,COG1884	I	Lipid transport and metabolism
Rru_A2480	Rrub_ATCC_11170:637826588	YP_427567		6	3	2	14	42	9	28	-27.9154	0.0963143	0.144857	NO	DOWN	5.17	72078	Cytoplasmic	Methylmalonyl-CoA mutase	COG1884	I	Lipid transport and metabolism
Rru_A2483	Rrub_ATCC_11170:637826591	YP_427570	17	19	21	36	18	15	18	28	0.0251209	0.997177	748.381	NO	UP	5.11	52810	Periplasmic	5'-Nucleotidase	COG0737	F	Nucleotide transport and metabolism
Rru_A2484	Rrub_ATCC_11170:637826592	YP_427571			3		2				0.336416	0.814238	15.0885	NO	UP	4.85	58267	Cytoplasmic Membrane	chemotaxis sensory transducer	COG0840	N	Cell Motility
Rru_A2486	Rrub_ATCC_11170:637826594	YP_427573			2	3	3	2			-0.752219	0.791895	12.9199	NO	DOWN	5.92	33360	Cytoplasmic	Glucokinase	COG0837	G	Carbohydrate transport and metabolism
Rru_A2487	Rrub_ATCC_11170:637826595	YP_427574				2					0.827172	0.392435	1.73248	NO	UP	6.3	44586	Cytoplasmic Membrane	BsuBIPstI restriction endonuclease-like	none	None	None
Rru_A2489	Rrub_ATCC_11170:637826597	YP_427576		2							0.707675	0.392429	1.61823	NO	UP	6.18	54318	Periplasmic	Catalase	COG0753	P	Inorganic ion transport and metabolism
Rru_A2497	Rrub_ATCC_11170:637826605	YP_427584		2							0.646254	0.392429	1.47999	NO	UP	5.63	58943	Cytoplasmic	Peptide chain release factor 3	COG4108	J	Translation of ribosomal structure and biogenesis
Rru_A2498	Rrub_ATCC_11170:637826606	YP_427585							5		-2.94088	0.390261	1.15539	NO	DOWN	9.54	34527	Cytoplasmic Membrane	ABC transporter component	COG1131	V	Defense mechanisms
Rru_A2500	Rrub_ATCC_11170:637826608	YP_427587	6	8	5	10	6	4		6	9.04311	0.278618	0.63173	NO	UP	10.65	19663	Unknown	Rhodanese-like	COG0607	P	Inorganic ion transport and metabolism
Rru_A2506	Rrub_ATCC_11170:637826614	YP_427593					4		3		-5.59525	0.194658	0.371259	NO	DOWN	5.85	27443	Unknown	Enoyl-CoA hydratase/isomerase	COG1024	I	Lipid transport and metabolism
Rru_A2508	Rrub_ATCC_11170:637826616	YP_427595					3	4			-4.21712	0.197601	0.382215	NO	DOWN	6.14	44934	Cytoplasmic	5-aminolevulinic acid synthase	COG0156	H	Coenzyme transport and metabolism
Rru_A2509	Rrub_ATCC_11170:637826617	YP_427596	4	8	7	7	2	4	2	10	2.85756	0.624085	5.67728	NO	UP	6.07	32755	Cytoplasmic	Fructose-bisphosphate aldolase	COG1830	G	Carbohydrate transport and metabolism
Rru_A2510	Rrub_ATCC_11170:637826618	YP_427597	6	5	4	6	3	2	6	3	4.92719	0.21699	0.443132	NO	UP	4.71	20474	Cytoplasmic	hypothetical protein	none	None	None
Rru_A2512	Rrub_ATCC_11170:637826620	YP_427599	5	6	3	3	3		5	6	1.09528	0.830232	17.308	NO	UP	7.06	26437	Cytoplasmic	3-oxoacyl-(acyl-carrier-protein) reductase	COG1028	I	Lipid transport and metabolism
Rru_A2513	Rrub_ATCC_11170:637826621	YP_427600					2	4	2	4	-5.60821	0.0236697	0.0286518	YES	DOWN	6.42	52445	Cytoplasmic	Acetyl-CoA hydrolase/transferase	COG0427	C	Energy production and conversion							Cytoplasmic Membrane	119	9.65909	122	10.2007		Cytoplasmic Membrane	9.65909		Cytoplasmic Membrane	10.2007
Rru_A2517	Rrub_ATCC_11170:637826625	YP_427604					2				-0.958541	0.389723	1.08128	NO	DOWN	6.57	47731	Cytoplasmic Membrane	AMP-dependent synthetase and ligase	COG0318	I	Lipid transport and metabolism
Rru_A2522	Rrub_ATCC_11170:637826630	YP_427609		2		2					3.38906	0.182083	0.316327	NO	UP	5.2	21289	Cytoplasmic	hypothetical protein	COG2910	R	General function prediction
Rru_A2524	Rrub_ATCC_11170:637826632	YP_427611					3	2			-3.93832	0.185697	0.340331	NO	DOWN	5.04	31973	Unknown	Peptidase U32	COG0826	O	Post translational modification and protein turnover chaperones
Rru_A2526	Rrub_ATCC_11170:637826634	YP_427613				2			7		-4.40673	0.517493	3.34809	NO	DOWN	8.74	24225	Cytoplasmic Membrane	hypothetical protein	none	None	None
Rru_A2528	Rrub_ATCC_11170:637826636	YP_427615		3			9	3	3		-9.523	0.188379	0.350815	NO	DOWN	4.48	30353	Unknown	putative flagellar hook-associated protein 3 FlgL	none	None	None
Rru_A2529	Rrub_ATCC_11170:637826637	YP_427616	6	3	5	4	11	14	6		-8.51186	0.311901	0.737266	NO	DOWN	4.74	46549	Extracellular	Protein of unknown function DUF1078	COG1256	N	Cell Motility
Rru_A2530	Rrub_ATCC_11170:637826638	YP_427617					2	2			-5.65995	0.183937	0.331839	NO	DOWN	5.4	18339	Unknown	hypothetical protein	none	None	None
Rru_A2531	Rrub_ATCC_11170:637826639	YP_427618			3			3	3	2	-12.0042	0.259446	0.575227	NO	DOWN	9.17	10174	Unknown	hypothetical protein	none	None	None
Rru_A2532	Rrub_ATCC_11170:637826640	YP_427619		3			5		4	7	-5.89293	0.103834	0.157748	NO	DOWN	4.51	48109	Extracellular	hypothetical protein	COG1749	N	Cell Motility
Rru_A2533	Rrub_ATCC_11170:637826641	YP_427620	4	4	4	3					12.1811	0.00193854	0.00201367	YES	UP	4.71	24425	Extracellular	Flagellar hook capping protein	COG1843	N	Cell Motility
Rru_A2534	Rrub_ATCC_11170:637826642	YP_427621	449	394	286	266	480	296	556	171	-224.519	0.415404	2.12806	NO	DOWN	4.72	30682	Unknown	Flagellin-like	COG1344	N	Cell Motility
Rru_A2535	Rrub_ATCC_11170:637826643	YP_427622		4			6		2		-1.8395	0.509159	3.21113	NO	DOWN	4.79	56183	Extracellular	Flagellar hook-associated protein 2 (FliD, filament cap protein)	COG1345	N	Cell Motility
Rru_A2536	Rrub_ATCC_11170:637826644	YP_427623	4	5	4	2	7	3	6		-4.90766	0.651745	6.31141	NO	DOWN	9.2	15192	Unknown	hypothetical protein	COG1516	N	Cell Motility
Rru_A2537	Rrub_ATCC_11170:637826645	YP_427624							2		-1.99732	0.389151	1.01409	NO	DOWN	5.49	21927	Cytoplasmic Membrane	Sigma-24 (FecI)	COG1595	K	Transcription
Rru_A2542	Rrub_ATCC_11170:637826650	YP_427629					2				-0.785661	0.389723	1.06553	NO	DOWN	5.51	62104	Cytoplasmic	circadian clock protein KaiC	COG0467	T	Signal transduction mechanisms
Rru_A2543	Rrub_ATCC_11170:637826651	YP_427630	7	10	2	6	2		4	5	23.4363	0.161904	0.272441	NO	UP	7.88	10768	Cytoplasmic	KaiB	none	None	None
Rru_A2546	Rrub_ATCC_11170:637826654	YP_427633	4	2							1.57715	0.22259	0.461475	NO	UP	5.05	73206	Unknown	chemotaxis sensory transducer	COG0840	N	Cell Motility
Rru_A2549	Rrub_ATCC_11170:637826658	YP_427636	2	5	5	5	7	7	5	10	-10.8549	0.0331104	0.0413811	YES	DOWN	5.11	31443	Cytoplasmic	HAD-superfamily hydrolase subfamily IIB	COG1877	G	Carbohydrate transport and metabolism
Rru_A2556	Rrub_ATCC_11170:637826665	YP_427643	13	17	15	19	11	8	6	10	12.2397	0.0246943	0.0300374	YES	UP	5.09	34714	Cytoplasmic	Mandelate racemase/muconate lactonizing enzyme	COG4948	M	Cell wall membrane and envelope biogenesis
Rru_A2557	Rrub_ATCC_11170:637826666	YP_427644		4		3	6		9	2	-6.71253	0.264568	0.589194	NO	DOWN	5.77	35008	Unknown	Protein of unknown function DUF1611	COG3367	S	Unknown Function
Rru_A2569	Rrub_ATCC_11170:637826675	YP_427653	2	3				3	3		-3.57732	0.64301	6.1475	NO	DOWN	4.03	14281	Cytoplasmic	Protein of unknown function DUF59	COG2151	R	General function prediction
Rru_A2570	Rrub_ATCC_11170:637826676	YP_427654		3			3	10		7	-9.91875	0.157884	0.264195	NO	DOWN	6	45475	Cytoplasmic	Cysteine desulphurases, SufS	COG0520	E	Amino acid transport and metabolism
Rru_A2571	Rrub_ATCC_11170:637826677	YP_427655		2							0.766252	0.392429	1.6138	NO	UP	4.99	47567	Cytoplasmic	FeS assembly protein SufD	COG0719	O	Post translational modification and protein turnover chaperones
Rru_A2572	Rrub_ATCC_11170:637826678	YP_427656		2				5			-3.52761	0.521492	3.46354	NO	DOWN	5.51	29961	Cytoplasmic	FeS assembly ATPase SufC	COG0396	O	Post translational modification and protein turnover chaperones
Rru_A2575	Rrub_ATCC_11170:637826681	YP_427659	38	60	32	48	19	85	30	90	-134.221	0.39131	1.29659	NO	DOWN	7.9	14277	Unknown	hypothetical protein	none	None	None
Rru_A2576	Rrub_ATCC_11170:637826682	YP_427660	4	3	4	7			6	6	1.25593	0.566542	4.36092	NO	UP	5.87	83075	Cytoplasmic Membrane	1,4-alpha-glucan branching enzyme	COG0296	G	Carbohydrate transport and metabolism
Rru_A2591	Rrub_ATCC_11170:637826697	YP_427675	2								1.56092	0.392532	1.82412	NO	UP	9.25	25179	Unknown	hypothetical protein	none	None	None
Rru_A2600	Rrub_ATCC_11170:637826706	YP_427684		4							2.52349	0.391715	1.32723	NO	UP	4.76	29886	Periplasmic	Protein of unknown function DUF451	COG2822	P	Inorganic ion transport and metabolism
Rru_A2603	Rrub_ATCC_11170:637826709	YP_427687		2							1.51555	0.392429	1.51423	NO	UP	5.19	24744	Cytoplasmic	Two Component Transcriptional Regulator, LuxR family	COG2197	K	Transcription
Rru_A2605	Rrub_ATCC_11170:637826711	YP_427689	21	38	37	53	8	22	19	46	36.232	0.427306	2.26638	NO	UP	5.47	19316	Cytoplasmic	Phosphoheptose isomerase	COG0279	G	Carbohydrate transport and metabolism
Rru_A2607	Rrub_ATCC_11170:637826713	YP_427691	48	33	30	26	22	6	22	13	67.773	0.0469326	0.0613106	NO	UP	4.7	19811	Cytoplasmic	hypothetical protein	none	None	None
Rru_A2610	Rrub_ATCC_11170:637826716	YP_427694					2		2		-0.627641	0.182361	0.319026	NO	DOWN	4.06	129726	Extracellular	hypothetical protein	none	None	None
Rru_A2612	Rrub_ATCC_11170:637826718	YP_427696	14	12	12	16	36	46	30	44	-84.9161	0.0170242	0.0199948	YES	DOWN	5.54	30356	Cytoplasmic Membrane	UspA	COG0589	T	Signal transduction mechanisms
Rru_A2613	Rrub_ATCC_11170:637826719	YP_427697		6			2	5	5	12	-8.06172	0.0941385	0.140599	NO	DOWN	6.82	55436	Cytoplasmic	hypothetical protein	COG2187	S	Unknown Function
Rru_A2617	Rrub_ATCC_11170:637826723	YP_427701	13	10	9	7	4		6	9	27.6164	0.121634	0.191778	NO	UP	5.68	12931	Cytoplasmic	Exonuclease VII, small subunit	COG1722	L	Replication, recombination and repair
Rru_A2618	Rrub_ATCC_11170:637826724	YP_427702	16	21	15	16	17	6	15	12	6.14295	0.389047	0.996519	NO	UP	5.17	32623	Cytoplasmic	Polyprenyl synthetase	COG0142	H	Coenzyme transport and metabolism
Rru_A2619	Rrub_ATCC_11170:637826725	YP_427703	2					7	3	6	-5.05296	0.129873	0.207603	NO	DOWN	6.04	68164	Cytoplasmic	Deoxyxylulose-5-phosphate synthase	COG1154	H	Coenzyme transport and metabolism
Rru_A2622	Rrub_ATCC_11170:637826728	YP_427706	2								4.64373	0.392532	1.80181	NO	UP	5.68	8949	Unknown	hypothetical protein	none	None	None
Rru_A2624	Rrub_ATCC_11170:637826730	YP_427708	2	2	2	2	3	4	3	3	-5.05904	0.0456254	0.059242	NO	DOWN	6.24	30141	Cytoplasmic Membrane	Short-chain dehydrogenase/reductase SDR	COG0623	I	Lipid transport and metabolism
Rru_A2626	Rrub_ATCC_11170:637826732	YP_427710	3	2	3						4.69685	0.0734448	0.103222	NO	UP	9.27	34670	Cytoplasmic	chaperone DnaJ	COG0484	O	Post translational modification and protein turnover chaperones
Rru_A2627	Rrub_ATCC_11170:637826733	YP_427711	2								1.84825	0.392532	1.8824	NO	UP	7.07	22737	Cytoplasmic	Pyridoxamine 5'-phosphate oxidase	COG0259	H	Coenzyme transport and metabolism
Rru_A2629	Rrub_ATCC_11170:637826735	YP_427713							2	4	-3.51837	0.219985	0.451706	NO	DOWN	5.73	37127	Cytoplasmic	Beta-lactamase-like	COG0491	R	General function prediction
Rru_A2631	Rrub_ATCC_11170:637826737	YP_427715	2	2		2		6		6	-8.57685	0.371063	0.934507	NO	DOWN	5.48	21787	Unknown	hypothetical protein	COG1853	R	General function prediction
Rru_A2632	Rrub_ATCC_11170:637826738	YP_427716		5					3		2.43226	0.795492	13.1213	NO	UP	9.73	12025	Unknown	Peptidoglycan-binding domain 1	none	None	None
Rru_A2639	Rrub_ATCC_11170:637826745	YP_427723					3		2	2	-4.56697	0.0753302	0.10657	NO	DOWN	5.25	35260	Cytoplasmic	hypothetical protein	none	None	None
Rru_A2640	Rrub_ATCC_11170:637826746	YP_427724						3		3	-3.77849	0.186209	0.342944	NO	DOWN	5.32	40605	Unknown	hypothetical protein	none	None	None
Rru_A2647	Rrub_ATCC_11170:637826753	YP_427731	3		2						2.59976	0.188703	0.352732	NO	UP	5.93	40368	Unknown	hypothetical protein	none	None	None
Rru_A2648	Rrub_ATCC_11170:637826754	YP_427732	3								1.48385	0.392021	1.44576	NO	UP	5.77	39213	Cytoplasmic	FAD dependent oxidoreductase	COG0579	R	General function prediction
Rru_A2649	Rrub_ATCC_11170:637826755	YP_427733	3	6	3				5		3.36528	0.36454	0.908927	NO	UP	5.67	41144	Cytoplasmic Membrane	extracellular endo alpha-1 4 polygalactosaminidase or related polysaccharide hydrolase-like	COG2342	G	Carbohydrate transport and metabolism
Rru_A2653	Rrub_ATCC_11170:637826759	YP_427737		3							2.38172	0.391952	1.37458	NO	UP	5.6	24082	Cytoplasmic	hypothetical protein	none	None	None							Unknown	332	26.9481	326	27.2575		Unknown	26.9481		Unknown	27.2575
Rru_A2654	Rrub_ATCC_11170:637826760	YP_427738	2								4.0824	0.392532	1.84699	NO	UP	9.51	9684	Unknown	Acylphosphatase	COG1254	C	Energy production and conversion
Rru_A2657	Rrub_ATCC_11170:637826763	YP_427741	3	7	5	6	20	40	26	36	-31.6655	0.023339	0.0282287	YES	DOWN	5.15	73564	Outer Membrane	AsmA	COG2982	M	Cell wall membrane and envelope biogenesis
Rru_A2662	Rrub_ATCC_11170:637826768	YP_427746	6	6	3		4			2	3.03889	0.30246	0.704958	NO	UP	5.62	51110	Periplasmic	Peptidase S1C, Do	COG0265	O	Post translational modification and protein turnover chaperones
Rru_A2663	Rrub_ATCC_11170:637826769	YP_427747	47	39	49	69	32	54	46	59	-31.0747	0.597362	5.00916	NO	DOWN	9.81	15335	Cytoplasmic	Ribosomal protein L17	COG0203	J	Translation of ribosomal structure and biogenesis
Rru_A2664	Rrub_ATCC_11170:637826770	YP_427748		4	4	4	13	4	5	8	-12.573	0.0863117	0.126271	NO	DOWN	4.79	37453	Cytoplasmic	DNA-directed RNA polymerase, alpha subunit	COG0202	K	Transcription
Rru_A2665	Rrub_ATCC_11170:637826771	YP_427749	18	16	18	20	19	19	20	7	-8.24833	0.755657	10.1272	NO	DOWN	11.37	13924	Cytoplasmic	Ribosomal protein S11	COG0100	J	Translation of ribosomal structure and biogenesis
Rru_A2666	Rrub_ATCC_11170:637826772	YP_427750	19	17	6	7	8	16	18	22	-40.6197	0.195703	0.374205	NO	DOWN	10.36	13801	Cytoplasmic	Ribosomal protein S13	COG0099	J	Translation of ribosomal structure and biogenesis
Rru_A2667	Rrub_ATCC_11170:637826773	YP_427751	63	88	37	50	16	16	27	12	143.32	0.0195313	0.023175	YES	UP	5.13	21054	Cytoplasmic	Adenylate kinase, subfamily	COG0563	F	Nucleotide transport and metabolism
Rru_A2669	Rrub_ATCC_11170:637826775	YP_427753	18	29	13	13	18	20	14	17	-12.4744	0.550901	3.91897	NO	DOWN	10.69	16860	Cytoplasmic	Ribosomal protein L15	COG0200	J	Translation of ribosomal structure and biogenesis
Rru_A2670	Rrub_ATCC_11170:637826776	YP_427754	39	35	21	30	31	8	30	6	111.093	0.304109	0.712118	NO	UP	9.68	6945	Unknown	Ribosomal protein L30	COG1841	J	Translation of ribosomal structure and biogenesis
Rru_A2671	Rrub_ATCC_11170:637826777	YP_427755	25	25	15	19	26	6	28	20	-6.77754	0.755752	10.2197	NO	DOWN	10.85	21417	Cytoplasmic	Ribosomal protein S5	COG0098	J	Translation of ribosomal structure and biogenesis
Rru_A2672	Rrub_ATCC_11170:637826778	YP_427756	23	30	18	24	28	19	26	15	-14.9629	0.554968	4.04372	NO	DOWN	10.22	13295	Cytoplasmic	Ribosomal protein L18	COG0256	J	Translation of ribosomal structure and biogenesis
Rru_A2673	Rrub_ATCC_11170:637826779	YP_427757	27	23	8	14	19	5	15	10	15.1729	0.516877	3.30142	NO	UP	9.82	19449	Cytoplasmic	Ribosomal protein L6	COG0097	J	Translation of ribosomal structure and biogenesis
Rru_A2674	Rrub_ATCC_11170:637826780	YP_427758	32	37	19	24	22	8	27	15	40.0883	0.216411	0.440749	NO	UP	9.99	14722	Cytoplasmic	Ribosomal protein S8	COG0096	J	Translation of ribosomal structure and biogenesis
Rru_A2675	Rrub_ATCC_11170:637826781	YP_427759	12	10	16	13	11	5	13	11	10.8285	0.559293	4.21859	NO	UP	11.17	11637	Cytoplasmic	Ribosomal protein S14	COG0199	J	Translation of ribosomal structure and biogenesis
Rru_A2676	Rrub_ATCC_11170:637826782	YP_427760	25	21	18	23	37	28	26	35	-64.5563	0.0174402	0.0205316	YES	DOWN	9.46	20383	Cytoplasmic	Ribosomal protein L5	COG0094	J	Translation of ribosomal structure and biogenesis
Rru_A2677	Rrub_ATCC_11170:637826783	YP_427761	20	22	35	40	33	126	32	99	-422.28	0.173132	0.295645	NO	DOWN	10.1	11294	Cytoplasmic	Ribosomal protein L24	COG0198	J	Translation of ribosomal structure and biogenesis
Rru_A2678	Rrub_ATCC_11170:637826784	YP_427762	13	10	6	9	11	6	11	12	-13.0341	0.263062	0.584972	NO	DOWN	11.29	13511	Cytoplasmic	Ribosomal protein L14	COG0093	J	Translation of ribosomal structure and biogenesis
Rru_A2679	Rrub_ATCC_11170:637826785	YP_427763	15	19	16	18	13	20	15	27	-49.9559	0.2681	0.600625	NO	DOWN	10.14	9371	Cytoplasmic	Ribosomal protein S17	COG0186	J	Translation of ribosomal structure and biogenesis
Rru_A2680	Rrub_ATCC_11170:637826786	YP_427764	20	14	21	37	28	6	31	13	9.00121	0.918338	43.0758	NO	UP	10.54	7815	Unknown	Ribosomal protein L29	COG0255	J	Translation of ribosomal structure and biogenesis									total	MTA	SO4			MTA	SO4
Rru_A2681	Rrub_ATCC_11170:637826787	YP_427765	20	19	26	25	13	21	28	24	-13.4196	0.573483	4.55449	NO	DOWN	11.3	15442	Cytoplasmic	Ribosomal protein L16	COG0197	J	Translation of ribosomal structure and biogenesis
Rru_A2682	Rrub_ATCC_11170:637826788	YP_427766	8	7	7	7	25	10	24	15	-46.6307	0.0291581	0.0360811	YES	DOWN	10.35	25053	Cytoplasmic	ribosomal protein S3	COG0092	J	Translation of ribosomal structure and biogenesis
Rru_A2683	Rrub_ATCC_11170:637826789	YP_427767	13	24	18	39	30	24	30	36	-70.6852	0.0848435	0.123401	NO	DOWN	10.78	14152	Cytoplasmic	Ribosomal protein L22	COG0091	J	Translation of ribosomal structure and biogenesis
Rru_A2684	Rrub_ATCC_11170:637826790	YP_427768	12	19	15	29	15	13	18	24	-15.1002	0.637319	5.94172	NO	DOWN	10.37	10481	Cytoplasmic	Ribosomal protein S19	COG0185	J	Translation of ribosomal structure and biogenesis
Rru_A2685	Rrub_ATCC_11170:637826791	YP_427769	10	27	8	9	12	22	13	33	-28.2493	0.189839	0.355741	NO	DOWN	10.7	30845	Cytoplasmic	Ribosomal protein L2	COG0090	J	Translation of ribosomal structure and biogenesis
Rru_A2686	Rrub_ATCC_11170:637826792	YP_427770	20	38	15	18	13	41	20	41	-89.0699	0.316536	0.752965	NO	DOWN	10.05	11418	Cytoplasmic	Ribosomal L23 protein	COG0089	J	Translation of ribosomal structure and biogenesis
Rru_A2687	Rrub_ATCC_11170:637826793	YP_427771	55	56	34	44	59	50	69	45	-67.1512	0.0330588	0.0412822	YES	DOWN	10.07	22532	Cytoplasmic	Ribosomal protein L4/L1e	COG0088	J	Translation of ribosomal structure and biogenesis
Rru_A2688	Rrub_ATCC_11170:637826794	YP_427772	22	39	4	8	23	44	22	67	-91.1901	0.107372	0.164791	NO	DOWN	9.54	24676	Cytoplasmic	Ribosomal protein L3	COG0087	J	Translation of ribosomal structure and biogenesis
Rru_A2689	Rrub_ATCC_11170:637826795	YP_427773	29	29	17	14	16	3	13	7	79.9589	0.0668523	0.0921444	NO	UP	9.98	11696	Cytoplasmic	Ribosomal protein S10	COG0051	J	Translation of ribosomal structure and biogenesis							RNA processing and modification	a	0	0	0		a	0	0
Rru_A2690	Rrub_ATCC_11170:637826796	YP_427774	520	568	403	539	283	240	311	291	323.977	0.00107207	0.00110067	YES	UP	5.1	43142	Cytoplasmic	Translation elongation factor Tu	COG0050	J	Translation of ribosomal structure and biogenesis
Rru_A2691	Rrub_ATCC_11170:637826797	YP_427775	23	28	17	20	49	40	32	49	-30.6828	0.0122923	0.0141061	YES	DOWN	5.18	76157	Cytoplasmic	Translation elongation factor G	COG0480	J	Translation of ribosomal structure and biogenesis
Rru_A2692	Rrub_ATCC_11170:637826798	YP_427776	61	80	52	63	36	46	50	54	40.8182	0.211054	0.424087	NO	UP	10.3	17743	Cytoplasmic	Ribosomal protein S7	COG0049	J	Translation of ribosomal structure and biogenesis
Rru_A2693	Rrub_ATCC_11170:637826799	YP_427777	3	3	4	4	4	11	3	24	-53.8909	0.197642	0.382788	NO	DOWN	11.55	13997	Cytoplasmic	Ribosomal protein S12	COG0048	J	Translation of ribosomal structure and biogenesis
Rru_A2694	Rrub_ATCC_11170:637826800	YP_427778	34	49	19	17	59	27	54	54	-14.1536	0.0295943	0.0367116	YES	DOWN	6.83	155039	Cytoplasmic	DNA-directed RNA polymerase	COG0086	K	Transcription
Rru_A2695	Rrub_ATCC_11170:637826801	YP_427779	39	41	18	35	60	45	60	69	-18.9507	0.000783292	0.000801992	YES	DOWN	5.18	154912	Cytoplasmic	DNA-directed RNA polymerase, beta subunit	COG0085	K	Transcription
Rru_A2696	Rrub_ATCC_11170:637826802	YP_427780	578	620	456	463	488	400	456	293	252.412	0.565759	4.33268	NO	UP	4.83	12873	Unknown	Ribosomal protein L7/L12	COG0222	J	Translation of ribosomal structure and biogenesis
Rru_A2697	Rrub_ATCC_11170:637826803	YP_427781	51	74	47	66	75	18	54	35	27.9968	0.675889	7.04521	NO	UP	9.14	18371	Cytoplasmic	Ribosomal protein L10	COG0244	J	Translation of ribosomal structure and biogenesis
Rru_A2698	Rrub_ATCC_11170:637826804	YP_427782	83	97	48	52	40	50	53	60	29.735	0.462006	2.57796	NO	UP	9.49	24429	Cytoplasmic	Ribosomal protein L1	COG0081	J	Translation of ribosomal structure and biogenesis
Rru_A2699	Rrub_ATCC_11170:637826805	YP_427783	53	62	38	53	34	49	30	62	-7.19823	0.899703	28.7331	NO	DOWN	9.68	14926	Cytoplasmic	Ribosomal protein L11	COG0080	J	Translation of ribosomal structure and biogenesis
Rru_A2700	Rrub_ATCC_11170:637826806	YP_427784	20	15	11	8	11	6	12	12	7.15165	0.581492	4.74358	NO	UP	5.74	19971	Cytoplasmic	NusG antitermination factor	COG0250	K	Transcription
Rru_A2702	Rrub_ATCC_11170:637826809	YP_427786	501	556	409	532	289	252	326	295	289.371	0.000118596	0.000119874	YES	UP	5.1	43187	Cytoplasmic	Translation elongation factor Tu	COG0050	J	Translation of ribosomal structure and biogenesis
Rru_A2703	Rrub_ATCC_11170:637826812	YP_427787	5	8	3	2				6	5.90352	0.227349	0.477273	NO	UP	9.16	36250	Cytoplasmic	RNA methyltransferase TrmH, group 3	COG0566	J	Translation of ribosomal structure and biogenesis
Rru_A2717	Rrub_ATCC_11170:637826827	YP_427801		3	7	8	8	24	16	23	-65.7755	0.0438061	0.0566836	NO	DOWN	6.08	20408	Cytoplasmic	Isochorismatase hydrolase	COG1335	Q	Secondary metabolites biosynthesis, transport and catabolism
Rru_A2718	Rrub_ATCC_11170:637826828	YP_427802	6	9	6	14			4	7	5.18429	0.0628969	0.0855923	NO	UP	5.44	86881	Cytoplasmic	DEAD/DEAH box helicase	COG0513	J	Translation of ribosomal structure and biogenesis
Rru_A2721	Rrub_ATCC_11170:637826831	YP_427805					3	3		4	-3.799	0.0599449	0.0803369	NO	DOWN	5.51	61178	Unknown	2-oxoglutarate synthase, alpha subunit	COG0674,COG1014	C	Energy production and conversion
Rru_A2723	Rrub_ATCC_11170:637826833	YP_427807	2	5		3	4	2	2	5	-6.32593	0.299853	0.69564	NO	DOWN	4.59	19258	Cytoplasmic	Rubrerythrin	COG1633	S	Unknown Function
Rru_A2724	Rrub_ATCC_11170:637826834	YP_427808		2				29		14	-42.5822	0.252859	0.552463	NO	DOWN	4.96	24468	Periplasmic	Phospholipase/Carboxylesterase	COG0400	R	General function prediction
Rru_A2726	Rrub_ATCC_11170:637826836	YP_427810	2								0.574186	0.392532	1.84122	NO	UP	4.91	69963	Cytoplasmic	Response regulator receiver domain protein (CheY)	COG4753	T	Signal transduction mechanisms
Rru_A2729	Rrub_ATCC_11170:637826839	YP_427813	20	24	17	18	14	7	6	5	39.8753	0.0207118	0.0247322	YES	UP	6.21	19993	Unknown	hypothetical protein	COG5589	S	Unknown Function
Rru_A2759	Rrub_ATCC_11170:637826869	YP_427843				2	4			2	-1.71587	0.356123	0.879179	NO	DOWN	5.73	57949	Cytoplasmic	Hybrid cluster protein	COG1151	C	Energy production and conversion
Rru_A2760	Rrub_ATCC_11170:637826870	YP_427844	9	15	4	14	9	8	13	11	-17.272	0.483697	2.82502	NO	DOWN	7.73	7515	Unknown	hypothetical protein	none	None	None
Rru_A2768	Rrub_ATCC_11170:637826879	YP_427852				2					1.63859	0.392435	1.69753	NO	UP	9.2	22256	Cytoplasmic	Maf-like protein	COG0424	D	Cell cycle control, cell division and chromosome partitioning
Rru_A2771	Rrub_ATCC_11170:637826882	YP_427855	6	15	6	9	14	11	7	14	-8.38617	0.131871	0.211247	NO	DOWN	5.32	45648	Cytoplasmic	Histidinol dehydrogenase	COG0141	E	Amino acid transport and metabolism							Extra cellular	13	1.05519	11	0.919732		Extra cellular	1.05519		Extra cellular	0.919732
Rru_A2772	Rrub_ATCC_11170:637826883	YP_427856	6	5	6	4	6	2	3		6.66229	0.270956	0.60884	NO	UP	6	24897	Cytoplasmic	ATP phosphoribosyltransferase	COG0040	E	Amino acid transport and metabolism
Rru_A2774	Rrub_ATCC_11170:637826885	YP_427858	2	4		2	6		4		-0.931912	0.652466	6.40099	NO	DOWN	5	77409	Unknown	chemotaxis sensory transducer	COG0840	N	Cell Motility
Rru_A2775	Rrub_ATCC_11170:637826886	YP_427859	2	4	4	8	7	9	8	11	-16.3208	0.0115618	0.0131472	YES	DOWN	5.95	27833	Unknown	Dienelactone hydrolase	COG0412	Q	Secondary metabolites biosynthesis, transport and catabolism
Rru_A2780	Rrub_ATCC_11170:637826891	YP_427864	5	5	8	5	8	13	8	14	-18.8957	0.0530316	0.0700092	NO	DOWN	5.28	29306	Cytoplasmic	hypothetical protein	COG5564	R	General function prediction
Rru_A2781	Rrub_ATCC_11170:637826892	YP_427865		2	3		6	6	8	12	-14.5332	0.00417516	0.00445727	YES	DOWN	5.07	41946	Unknown	hypothetical protein	COG5441	S	Unknown Function
Rru_A2783	Rrub_ATCC_11170:637826894	YP_427867	23	27	31	24	16	14	11	12	42.1903	0.02955	0.0366264	YES	UP	4.46	19465	Unknown	Predicted periplasmic ligand-binding sensor protein	COG3416	S	Unknown Function
Rru_A2784	Rrub_ATCC_11170:637826895	YP_427868	19	30	12	19	8	5	6	9	25.6714	0.0270356	0.0331539	YES	UP	5.79	35530	Unknown	Basic membrane lipoprotein	COG1744	R	General function prediction
Rru_A2791	Rrub_ATCC_11170:637826902	YP_427875	6	8	5	6	7	4	6	10	-7.78169	0.283754	0.64435	NO	DOWN	5.87	15881	Unknown	DeoxyUTP pyrophosphatase subfamily 1	COG0756	F	Nucleotide transport and metabolism
Rru_A2792	Rrub_ATCC_11170:637826903	YP_427876	2		3		4		6	8	-9.34847	0.148499	0.244404	NO	DOWN	6.07	30689	Cytoplasmic	Thymidylate synthase (FAD)	COG1351	F	Nucleotide transport and metabolism
Rru_A2794	Rrub_ATCC_11170:637826905	YP_427878		7	3		2	2	3	9	-7.92557	0.4155	2.13584	NO	DOWN	5.94	20938	Cytoplasmic	Deoxycytidine triphosphate deaminase	COG0717	F	Nucleotide transport and metabolism
Rru_A2797	Rrub_ATCC_11170:637826908	YP_427881			5	3			2	2	3.67984	0.520444	3.44135	NO	UP	5.39	21342	Periplasmic	hypothetical protein	none	None	None
Rru_A2798	Rrub_ATCC_11170:637826909	YP_427882	3	13	2	4	4		3	5	11.8014	0.493247	2.94966	NO	UP	10.41	12077	Cytoplasmic Membrane	hypothetical protein	none	None	None
Rru_A2802	Rrub_ATCC_11170:637826913	YP_427886		2		5					14.7094	0.235866	0.50289	NO	UP	7.84	8735	Unknown	Cytochrome c, class I	COG2863	C	Energy production and conversion
Rru_A2808	Rrub_ATCC_11170:637826919	YP_427892	8	10	9	18	7	11	4	3	13.7375	0.378621	0.961607	NO	UP	5	18928	Unknown	periplasmic protein-probably involved in high-affinity Fe2+ transport	COG3470	P	Inorganic ion transport and metabolism
Rru_A2811	Rrub_ATCC_11170:637826922	YP_427895					6	12	5	22	-22.4687	0.05752	0.0765403	NO	DOWN	4.92	48306	Cytoplasmic	hypothetical protein	COG0621	J	Translation of ribosomal structure and biogenesis
Rru_A2813	Rrub_ATCC_11170:637826924	YP_427897		5	3		2	3		4	-3.32554	0.652386	6.35865	NO	DOWN	5.9	17227	Cytoplasmic	Molybdopterin cofactor biosynthesis MoaC region	COG0315	H	Coenzyme transport and metabolism
Rru_A2814	Rrub_ATCC_11170:637826925	YP_427898	2	2							8.61895	0.182714	0.325718	NO	UP	4.37	8908	Unknown	Molybdopterin converting factor, subunit 1	COG1977	H	Coenzyme transport and metabolism
Rru_A2815	Rrub_ATCC_11170:637826926	YP_427899		2					3	5	-7.75258	0.302286	0.70346	NO	DOWN	5.43	17550	Cytoplasmic	Molybdopterin biosynthesis MoaE	COG0314	H	Coenzyme transport and metabolism
Rru_A2817	Rrub_ATCC_11170:637826928	YP_427901	322	334	221	243					1774.08	0.00128211	0.00131992	YES	UP	7.93	12315	Unknown	Phasin	COG5490	S	Unknown Function
Rru_A2818	Rrub_ATCC_11170:637826929	YP_427902	7	7	4	7	11	9	11	21	-7.48921	0.0437598	0.0565749	NO	DOWN	5.71	95108	Cytoplasmic	Alanine--tRNA ligase	COG0013	J	Translation of ribosomal structure and biogenesis
Rru_A2819	Rrub_ATCC_11170:637826930	YP_427903		2							0.935832	0.392429	1.60939	NO	UP	5.21	38826	Cytoplasmic	RecA DNA recombination protein	COG0468	L	Replication, recombination and repair
Rru_A2821	Rrub_ATCC_11170:637826932	YP_427905							3		-1.62232	0.389767	1.11013	NO	DOWN	9.28	39402	Cytoplasmic Membrane	Flagellar biosynthetic protein FlhB	COG1377	N	Cell Motility
Rru_A2824	Rrub_ATCC_11170:637826935	YP_427908		2							3.23127	0.392429	1.605	NO	UP	4.99	11000	Unknown	Flagellar hook-basal body complex protein FliE	COG1677	N	Cell Motility
Rru_A2825	Rrub_ATCC_11170:637826936	YP_427909	16	16	12	15			2		76.3274	1.64994e-06	1.65104e-06	YES	UP	5.92	15519	Periplasmic	Flagellar basal-body rod protein FlgC	COG1558	N	Cell Motility
Rru_A2826	Rrub_ATCC_11170:637826937	YP_427910	3	3	2						9.82448	0.0616154	0.083095	NO	UP	9.56	16943	Periplasmic	Flagellar basal-body rod protein FlgB	COG1815	N	Cell Motility
Rru_A2827	Rrub_ATCC_11170:637826938	YP_427911			2						3.40017	0.392668	1.91362	NO	UP	4.69	12760	Unknown	hypothetical protein	COG2257	S	Unknown Function
Rru_A2828	Rrub_ATCC_11170:637826939	YP_427912			2	4					6.56301	0.200567	0.393017	NO	UP	4.53	17913	Cytoplasmic	hypothetical protein	none	None	None							None	none	227	178	172		None	178	172
Rru_A2832	Rrub_ATCC_11170:637826943	YP_427916								5	-0.905047	0.390373	1.21566	NO	DOWN	6.06	121054	Unknown	hypothetical protein	none	None	None
Rru_A2836	Rrub_ATCC_11170:637826947	YP_427920	16	20	11	7	9	4	15	8	9.27557	0.370589	0.931748	NO	UP	4.3	27266	Cytoplasmic	hypothetical protein	COG3143	N	Cell Motility
Rru_A2837	Rrub_ATCC_11170:637826948	YP_427921	181	202	138	183	29	14	30	16	852.607	1.03426e-05	1.03633e-05	YES	UP	6.28	14355	Cytoplasmic	Response regulator receiver domain protein (CheY)	COG0745	K	Transcription
Rru_A2838	Rrub_ATCC_11170:637826949	YP_427922		2						4	-1.99699	0.620257	5.44448	NO	DOWN	8.05	25729	Cytoplasmic	hypothetical protein	COG3334	S	Unknown Function
Rru_A2842	Rrub_ATCC_11170:637826953	YP_427926				2					1.4045	0.392435	1.69266	NO	UP	4.69	26839	Periplasmic	hypothetical protein	COG4786	N	Cell Motility
Rru_A2843	Rrub_ATCC_11170:637826954	YP_427927	2	2		2					4.06451	0.0581119	0.0773966	NO	UP	4.85	27561	Periplasmic	hypothetical protein	COG4786	N	Cell Motility
Rru_A2845	Rrub_ATCC_11170:637826956	YP_427929						2			-2.05326	0.390368	1.20813	NO	DOWN	6.85	27550	Outer Membrane	Flagellar L-ring protein	COG2063	N	Cell Motility
Rru_A2847	Rrub_ATCC_11170:637826958	YP_427931	31	33	19	22	6	4		9	108.969	0.00167789	0.0017393	YES	UP	5.05	16247	Cytoplasmic	Transcriptional regulators, TraR/DksA family	COG1734	T	Signal transduction mechanisms							Signal transduction mechanisms	t	37	28	22		t	28	22
Rru_A2848	Rrub_ATCC_11170:637826959	YP_427932	3	2	3	4	3		2		7.97341	0.166981	0.282568	NO	UP	5.17	15809	Cytoplasmic Membrane	hypothetical protein	none	None	None
Rru_A2849	Rrub_ATCC_11170:637826960	YP_427933		3	5	4	10	3	8	2	-6.96459	0.20543	0.409495	NO	DOWN	4.91	39660	Periplasmic	Flagellar P-ring protein	COG1706	N	Cell Motility
Rru_A2851	Rrub_ATCC_11170:637826962	YP_427935	5	5	3			11		8	-7.79092	0.518489	3.36905	NO	DOWN	9.92	28103	Unknown	hypothetical protein	none	None	None
Rru_A2853	Rrub_ATCC_11170:637826964	YP_427937	2								0.721355	0.392532	1.83548	NO	UP	4.7	54767	Extracellular	hypothetical protein	none	None	None
Rru_A2855	Rrub_ATCC_11170:637826966	YP_427939				2					0.367239	0.392435	1.7274	NO	UP	5.36	102229	Cytoplasmic	hypothetical protein	COG3914	O	Post translational modification and protein turnover chaperones
Rru_A2858	Rrub_ATCC_11170:637826969	YP_427942	89	76	54	76	45	19	42	11	100.239	0.0147172	0.0171245	YES	UP	5.31	30411	Extracellular	Flagellin-like	COG1344	N	Cell Motility
Rru_A2867	Rrub_ATCC_11170:637826978	YP_427951	2	2		5	3	2	2	2	-1.23164	0.630314	5.8043	NO	DOWN	5.29	33683	Cytoplasmic	Ornithine cyclodeaminase	COG2423	E	Amino acid transport and metabolism
Rru_A2871	Rrub_ATCC_11170:637826982	YP_427955		4		4	7	6	4	6	-9.51259	0.0142589	0.0165399	YES	DOWN	5.83	41039	Cytoplasmic	Peptidase M20D, amidohydrolase	COG1473	R	General function prediction
Rru_A2872	Rrub_ATCC_11170:637826983	YP_427956	11	14	6	5	13	3	9	5	1.18891	0.936716	48.4831	NO	UP	4.96	17980	Cytoplasmic	L-2-amino-thiazoline-4-carboxylic acid hydrolase	none	None	None
Rru_A2874	Rrub_ATCC_11170:637826985	YP_427958		3						2	0.24265	0.878078	23.9636	NO	UP	9.01	45912	Unknown	FAD dependent oxidoreductase	COG0665	E	Amino acid transport and metabolism
Rru_A2878	Rrub_ATCC_11170:637826989	YP_427962	5	7	6	5	8	3	6	3	-0.21738	0.967725	80.6975	NO	DOWN	6.73	23160	Unknown	hypothetical protein	none	None	None
Rru_A2881	Rrub_ATCC_11170:637826992	YP_427965								2	-0.899692	0.38943	1.05322	NO	DOWN	4.96	48546	Unknown	virulence protein	COG3946	U	Intracellular trafficking, secretion and vesicular transport
Rru_A2882	Rrub_ATCC_11170:637826994	YP_427966	14	12	15	10	4		7		10.5236	0.00715973	0.00785007	YES	UP	4.84	77640	Cytoplasmic	Sigma 70 (RpoD)	COG0568	K	Transcription
Rru_A2883	Rrub_ATCC_11170:637826995	YP_427967				2					0.555005	0.392435	1.79041	NO	UP	7.26	67776	Cytoplasmic	DNA primase	COG0358	L	Replication, recombination and repair
Rru_A2884	Rrub_ATCC_11170:637826996	YP_427968	66	41	71	77	40	26	42	38	106.258	0.0948029	0.141874	NO	UP	6.38	16700	Cytoplasmic	GatB/Yqey	COG1610	S	Unknown Function
Rru_A2885	Rrub_ATCC_11170:637826997	YP_427969						7		9	-9.43234	0.181622	0.312991	NO	DOWN	5.68	41142	Cytoplasmic	Carbamoyl-phosphate synthase, small subunit	COG0505	E	Amino acid transport and metabolism
Rru_A2886	Rrub_ATCC_11170:637826998	YP_427970	3				4	6	4	10	-4.3426	0.0218098	0.0261893	YES	DOWN	5.2	116871	Unknown	Carbamoyl-phosphate synthase, large subunit, glutamine-dependent	COG0458	E	Amino acid transport and metabolism
Rru_A2887	Rrub_ATCC_11170:637826999	YP_427971	143	193	125	175	92	48	99	59	334.445	0.00323075	0.00341024	YES	UP	5.18	17058	Cytoplasmic	GreA/GreB family elongation factor	COG0782	K	Transcription
Rru_A2888	Rrub_ATCC_11170:637827000	YP_427972	3	4	2	3					9.49328	0.00223154	0.00233093	YES	UP	6.39	25241	Cytoplasmic	hypothetical protein	none	None	None
Rru_A2895	Rrub_ATCC_11170:637827007	YP_427979	8	10	7	7	9	5	9		2.83631	0.656762	6.48553	NO	UP	6.14	33340	Periplasmic	Twin-arginine translocation pathway signal	COG0803	P	Inorganic ion transport and metabolism
Rru_A2896	Rrub_ATCC_11170:637827008	YP_427980	2	2		2					6.46852	0.0581119	0.0774653	NO	UP	5.81	18212	Cytoplasmic	Transcriptional Regulator, AsnC family	COG1522	K	Transcription
Rru_A2898	Rrub_ATCC_11170:637827010	YP_427982	6	10	4	3		2			11.6934	0.0279439	0.0344366	YES	UP	4.85	32943	Unknown	Thioredoxin reductase	COG0492	O	Post translational modification and protein turnover chaperones
Rru_A2899	Rrub_ATCC_11170:637827011	YP_427983						3			-2.43693	0.390579	1.23945	NO	DOWN	6.81	35891	Cytoplasmic	Transcriptional Regulator, LysR family	COG0583	K	Transcription
Rru_A2901	Rrub_ATCC_11170:637827013	YP_427985	13	20	23	24	10	5	11	12	46.3496	0.0373814	0.0475101	YES	UP	5.25	16266	Cytoplasmic	Histidine triad (HIT) protein	COG0537	F	Nucleotide transport and metabolism
Rru_A2902	Rrub_ATCC_11170:637827014	YP_427986		4		3					5.57678	0.188153	0.349527	NO	UP	5.69	22423	Unknown	hypothetical protein	none	None	None
Rru_A2911	Rrub_ATCC_11170:637827023	YP_427995		2	2			6	6	4	-13.6686	0.125248	0.198518	NO	DOWN	5.71	21902	Unknown	ABC-type uncharacterized transport system auxiliary component-like	COG3218	R	General function prediction
Rru_A2912	Rrub_ATCC_11170:637827024	YP_427996	15	17	6	9	14	19	45	44	-63.7122	0.0538795	0.0712538	NO	DOWN	7.89	26870	Unknown	Propeptide, PepSY amd peptidase M4	none	None	None
Rru_A2913	Rrub_ATCC_11170:637827025	YP_427997			3						2.76657	0.392112	1.45683	NO	UP	5.99	25381	Cytoplasmic	Two component Transcriptional regulator, Winged helix family	COG0745	K	Transcription
Rru_A2915	Rrub_ATCC_11170:637827027	YP_427999		4	4	8					23.2593	0.0835975	0.12112	NO	UP	4.51	12906	Unknown	hypothetical protein	none	None	None
Rru_A2921	Rrub_ATCC_11170:637827033	YP_428005	2								0.955008	0.392532	1.81849	NO	UP	7.8	41391	Cytoplasmic	TPR repeat	COG3063	N	Cell Motility
Rru_A2922	Rrub_ATCC_11170:637827034	YP_428006	10	10	16	17	10	27	11	34	-81.073	0.231197	0.48877	NO	DOWN	4.46	11217	Unknown	hypothetical protein	none	None	None
Rru_A2924	Rrub_ATCC_11170:637827036	YP_428008				2		2			-0.679838	0.78716	12.5694	NO	DOWN	5.3	28000	Cytoplasmic Membrane	Glycosyl transferase, family 2	COG0463	M	Cell wall membrane and envelope biogenesis
Rru_A2926	Rrub_ATCC_11170:637827038	YP_428010	2	5			13	6	4		-8.37858	0.204889	0.407336	NO	DOWN	5.71	50046	Outer Membrane	RND efflux system, outer membrane lipoprotein, NodT	COG1538	M	Cell wall membrane and envelope biogenesis
Rru_A2928	Rrub_ATCC_11170:637827040	YP_428012					3				-1.89993	0.390149	1.13491	NO	DOWN	7.9	36462	Cytoplasmic Membrane	Secretion protein HlyD	COG0845	M	Cell wall membrane and envelope biogenesis
Rru_A2933	Rrub_ATCC_11170:637827047	YP_428017	5	12	5	4	4	8	3	6	-0.187535	0.984944	164.267	NO	DOWN	4.64	19581	Periplasmic	hypothetical protein	none	None	None
Rru_A2936	Rrub_ATCC_11170:637827051	YP_428020	12	17	9	10	13	16	15	33	-17.4003	0.117258	0.183146	NO	DOWN	6.58	48645	Cytoplasmic	Dihydroorotase multifunctional complex type	COG0044	F	Nucleotide transport and metabolism
Rru_A2939	Rrub_ATCC_11170:637827054	YP_428023		2							0.975825	0.392429	1.47628	NO	UP	6.21	36688	Unknown	hypothetical protein	COG0438	M	Cell wall membrane and envelope biogenesis
Rru_A2940	Rrub_ATCC_11170:637827055	YP_428024	5	5	7	7	2		3	3	9.10253	0.0115406	0.0131131	YES	UP	5.79	32734	Unknown	Glycine cleavage T protein (aminomethyl transferase)	COG0354	R	General function prediction
Rru_A2944	Rrub_ATCC_11170:637827059	YP_428028						2			-1.64132	0.390368	1.16722	NO	DOWN	7.04	33313	Cytoplasmic Membrane	ArgK protein	COG1703	E	Amino acid transport and metabolism							Outer Membrane	26	2.11039	22	1.83946		Outer Membrane	2.11039		Outer Membrane	1.83946
Rru_A2945	Rrub_ATCC_11170:637827060	YP_428029	42	57	23	24	15	5	13	6	111.471	0.0336924	0.0422493	YES	UP	4.44	17259	Unknown	hypothetical protein	none	None	None
Rru_A2946	Rrub_ATCC_11170:637827061	YP_428030	3	4	3	4				3	3.10434	0.0471628	0.061665	NO	UP	6.25	66131	Cytoplasmic	DNA mismatch repair protein	COG0323	L	Replication, recombination and repair
Rru_A2950	Rrub_ATCC_11170:637827066	YP_428034	2	2							1.98715	0.182714	0.323795	NO	UP	5.47	39504	Cytoplasmic	Farnesyltranstransferase	COG0142	H	Coenzyme transport and metabolism
Rru_A2952	Rrub_ATCC_11170:637827068	YP_428036		2		2					2.64607	0.182083	0.317798	NO	UP	9.29	27407	Cytoplasmic	Methyltransferase small	COG4123	R	General function prediction
Rru_A2955	Rrub_ATCC_11170:637827071	YP_428039		3		3	3	3	3	2	-1.93299	0.0992598	0.150191	NO	DOWN	5.85	77875	Cytoplasmic	Glycine--tRNA ligase	COG0751	J	Translation of ribosomal structure and biogenesis
Rru_A2956	Rrub_ATCC_11170:637827072	YP_428040	3	15		3	48	22	31	17	-24.6593	0.0267224	0.0327165	YES	DOWN	5.15	96644	Cytoplasmic	Pyruvate, phosphate dikinase	COG0574	G	Carbohydrate transport and metabolism
Rru_A2960	Rrub_ATCC_11170:639330881	NoAccn		5		2					13.8367	0.235005	0.500345	NO	UP	9.94	9000	Unknown	0	COG0574	G	Carbohydrate transport and metabolism
Rru_A2962	Rrub_ATCC_11170:637827076	YP_428044	2	4	5	3	5	4	5	7	-5.82882	0.041094	0.0529007	NO	DOWN	6.53	33870	Cytoplasmic	Zinc-containing alcohol dehydrogenase superfamily	COG0604	C	Energy production and conversion
Rru_A2963	Rrub_ATCC_11170:637827077	YP_428045	2	8	2	4					17.7485	0.0536594	0.0709003	NO	UP	9.38	16767	Unknown	hypothetical protein	none	None	None
Rru_A2964	Rrub_ATCC_11170:637827078	YP_428046						9		2	-19.1684	0.30697	0.721068	NO	DOWN	6.27	15355	Unknown	MaoC-like dehydratase	COG2030	I	Lipid transport and metabolism
Rru_A2965	Rrub_ATCC_11170:637827079	YP_428047	2	2							2.2567	0.182714	0.326105	NO	UP	8.69	34544	Cytoplasmic	Riboflavin kinase / FAD synthetase	COG0196	H	Coenzyme transport and metabolism
Rru_A2966	Rrub_ATCC_11170:637827080	YP_428048	5	5		3			6	7	-0.292391	0.880429	25.4139	NO	DOWN	5.51	104769	Cytoplasmic	Isoleucyl-tRNA synthetase, class Ia	COG0060	J	Translation of ribosomal structure and biogenesis
Rru_A2968	Rrub_ATCC_11170:637827082	YP_428050	18	13	14	16	21	7	20	17	-13.2958	0.385422	0.983874	NO	DOWN	6.41	20036	Unknown	hypothetical protein	none	None	None
Rru_A2970	Rrub_ATCC_11170:637827084	YP_428052							2		-1.49994	0.389151	1.01233	NO	DOWN	5.37	28632	Cytoplasmic	Uroporphyrin-III C/tetrapyrrole (Corrin/Porphyrin) methyltransferase	COG2243	H	Coenzyme transport and metabolism							Energy production and conversion	c	109	83	92		c	83	92
Rru_A2972	Rrub_ATCC_11170:637827086	YP_428054	3	3			2		6		-1.12688	0.697545	7.53248	NO	DOWN	6.06	50089	Periplasmic	Peptidase M16-like	COG0612	R	General function prediction							Periplasm	69	5.60065	61	5.10033		Periplasm	5.60065		Periplasm	5.10033
Rru_A2973	Rrub_ATCC_11170:637827087	YP_428055	5	5			3	5	5	9	-6.65178	0.0861948	0.125977	NO	DOWN	4.99	48022	Cytoplasmic Membrane	Peptidase M16-like	COG0612	R	General function prediction
Rru_A2974	Rrub_ATCC_11170:637827088	YP_428056					4			10	-9.55253	0.228468	0.480967	NO	DOWN	8.74	34209	Cytoplasmic Membrane	Photosynthetic reaction centre M subunit	none	None	None
Rru_A2979	Rrub_ATCC_11170:637827093	YP_428061					2	2	2		-2.87674	0.0620485	0.0839808	NO	DOWN	5.79	48457	Cytoplasmic	Chlorophyllide reductase subunit Y	COG2710	C	Energy production and conversion
Rru_A2980	Rrub_ATCC_11170:637827094	YP_428062							2		-1.19715	0.389151	1.00536	NO	DOWN	4.97	33799	Unknown	Chlorophyllide reductase iron protein subunit X	COG1348	P	Inorganic ion transport and metabolism
Rru_A2981	Rrub_ATCC_11170:637827095	YP_428063	4	2		5	14	20	6	16	-33.9563	0.0444265	0.0575857	NO	DOWN	5.25	33842	Unknown	2-desacetyl-2-hydroxyethyl bacteriochlorophyllide	COG1063	E	Amino acid transport and metabolism
Rru_A2982	Rrub_ATCC_11170:637827096	YP_428064		4	2	4	3	14	4	13	-15.0067	0.134617	0.217036	NO	DOWN	7.02	42447	Cytoplasmic	O-methyltransferase, family 2	none	None	None
Rru_A2991	Rrub_ATCC_11170:637827105	YP_428073		4		2					4.96083	0.215096	0.435707	NO	UP	5.59	21775	Unknown	Precorrin-8X methylmutase	COG2082	H	Coenzyme transport and metabolism
Rru_A2992	Rrub_ATCC_11170:637827106	YP_428074		3		2	4		2		-0.98389	0.698723	7.59988	NO	DOWN	6.07	43008	Cytoplasmic	Precorrin-6Y C5,15-methyltransferase (decarboxylating)	COG2241,COG2242	H	Coenzyme transport and metabolism
Rru_A2993	Rrub_ATCC_11170:637827107	YP_428075				4			2		0.635019	0.716006	8.26711	NO	UP	6.85	54260	Cytoplasmic	hypothetical protein	none	None	None
Rru_A2996	Rrub_ATCC_11170:637827110	YP_428078		8	3	4		2		3	4.36658	0.287075	0.657862	NO	UP	6.67	36399	Unknown	Cobalamin (vitamin B12) biosynthesis CbiD protein	COG1903	H	Coenzyme transport and metabolism
Rru_A3002	Rrub_ATCC_11170:637827116	YP_428084	8	7	10	6	4	5	4	10	4.1414	0.596828	4.97688	NO	UP	5.13	21359	Cytoplasmic	Nicotinamidase	COG1335	Q	Secondary metabolites biosynthesis, transport and catabolism
Rru_A3004	Rrub_ATCC_11170:637827118	YP_428086					8	6	2	9	-13.4955	0.0264075	0.0322783	YES	DOWN	5.52	44147	Cytoplasmic	Aminotransferase, class I and II	COG1167	E	Amino acid transport and metabolism
Rru_A3006	Rrub_ATCC_11170:637827120	YP_428088					8	15	13	32	-21.4143	0.0398795	0.0511179	NO	DOWN	5.4	73752	Outer Membrane	Protein of unknown function DUF839	COG3211	R	General function prediction
Rru_A3015	Rrub_ATCC_11170:637827129	YP_428097						2			-1.37063	0.390368	1.19337	NO	DOWN	5.46	42055	Unknown	Twin-arginine translocation pathway signal	COG0687	E	Amino acid transport and metabolism
Rru_A3018	Rrub_ATCC_11170:637827132	YP_428100	40	34	60	45	4		9	9	251.864	0.0116881	0.013321	YES	UP	6.92	12191	Unknown	hypothetical protein	none	None	None
Rru_A3019	Rrub_ATCC_11170:637827133	YP_428101	14	6	18	12	3	2	5	6	70.3695	0.0707706	0.0989997	NO	UP	10.33	9437	Unknown	hypothetical protein	none	None	None
Rru_A3020	Rrub_ATCC_11170:637827134	YP_428102	4	11	12	17	3		8		39.8324	0.0521038	0.0686034	NO	UP	7.89	15645	Unknown	hypothetical protein	none	None	None
Rru_A3026	Rrub_ATCC_11170:637827140	YP_428108							2		-1.13377	0.389151	1.02476	NO	DOWN	9.29	36299	Unknown	HPr kinase	none	None	None
Rru_A3029	Rrub_ATCC_11170:637827143	YP_428111							3	6	-2.97239	0.220176	0.452717	NO	DOWN	5.57	64792	Cytoplasmic	Glucosamine-fructose-6-phosphate aminotransferase, isomerising	COG0449	M	Cell wall membrane and envelope biogenesis
Rru_A3030	Rrub_ATCC_11170:637827144	YP_428112		2							0.719568	0.392429	1.47259	NO	UP	6.23	48795	Cytoplasmic	UDP-N-acetylglucosamine pyrophosphorylase	COG1207	M	Cell wall membrane and envelope biogenesis
Rru_A3031	Rrub_ATCC_11170:637827145	YP_428113	3	6	3	5	5	2	5	2	0.369654	0.909699	39.0131	NO	UP	4.55	26085	Cytoplasmic	2-phosphoglycolate phosphatase	COG0546	R	General function prediction
Rru_A3035	Rrub_ATCC_11170:637827150	YP_428117	7	2	2	4					19.2869	0.0508502	0.0668355	NO	UP	6.29	15670	Cytoplasmic	nuclease (SNase-like)	COG1525	L	Replication, recombination and repair
Rru_A3037	Rrub_ATCC_11170:637827152	YP_428119	4	2							1.9159	0.22259	0.462754	NO	UP	4.83	59119	Cytoplasmic Membrane	chemotaxis sensory transducer	COG0840	N	Cell Motility
Rru_A3039	Rrub_ATCC_11170:637827154	YP_428121		2							0.321007	0.392429	1.60064	NO	UP	5.27	114136	Cytoplasmic Membrane	PAS/PAC Sensor Hybrid Histidine Kinase	COG0642	T	Signal transduction mechanisms
Rru_A3048	Rrub_ATCC_11170:637827163	YP_428130	3	2	2	3	3	3	2	5	-2.00007	0.153502	0.254592	NO	DOWN	6.07	53948	Cytoplasmic	Glycine dehydrogenase (decarboxylating)	COG1003	E	Amino acid transport and metabolism
Rru_A3050	Rrub_ATCC_11170:637827165	YP_428132	43	19	40	33	8	5	8	9	150.295	0.0274838	0.0337864	YES	UP	3.86	13702	Unknown	Glycine cleavage H-protein	COG0509	E	Amino acid transport and metabolism
Rru_A3051	Rrub_ATCC_11170:637827166	YP_428133	6	14	9	15	9	7	4	6	5.88526	0.249693	0.54396	NO	UP	5.54	39549	Cytoplasmic	Glycine cleavage system T protein	COG0404	E	Amino acid transport and metabolism
Rru_A3052	Rrub_ATCC_11170:637827167	YP_428134	5	4		5	4		3	10	-5.00347	0.622573	5.52948	NO	DOWN	7.7	22056	Unknown	hypothetical protein	none	None	None
Rru_A3057	Rrub_ATCC_11170:637827172	YP_428139	22	34	22	22	8	31	15	24	4.55898	0.90793	37.8557	NO	UP	5.05	16098	Unknown	Alkyl hydroperoxide reductase/ Thiol specific antioxidant/ Mal allergen	COG0678	O	Post translational modification and protein turnover chaperones
Rru_A3067	Rrub_ATCC_11170:637827182	YP_428149		2							1.72118	0.392429	1.5963	NO	UP	5.9	21256	Cytoplasmic	Transcriptional Regulator, TetR family	COG1309	K	Transcription
Rru_A3076	Rrub_ATCC_11170:637827191	YP_428158	27	21	21	26	18	4	18	5	34.9275	0.0747425	0.105639	NO	UP	5.05	24592	Cytoplasmic	Cobalamin adenosyltransferase	COG2096	S	Unknown Function
Rru_A3077	Rrub_ATCC_11170:637827192	YP_428159	46	49	41	47	53	34	51	26	-7.60082	0.74519	9.72635	NO	DOWN	6.46	26644	Unknown	Electron transfer flavoprotein beta-subunit	COG2086	C	Energy production and conversion
Rru_A3078	Rrub_ATCC_11170:637827193	YP_428160	70	103	52	62	42	50	57	39	35.9787	0.211075	0.424697	NO	UP	4.91	31448	Unknown	Electron transfer flavoprotein	COG2025	C	Energy production and conversion
Rru_A3079	Rrub_ATCC_11170:637827194	YP_428161	11	8	4	7	8	2	8	5	2.19913	0.685117	7.24197	NO	UP	5.64	31605	Cytoplasmic	3-hydroxybutyryl-CoA dehydrogenase	COG1250	I	Lipid transport and metabolism
Rru_A3083	Rrub_ATCC_11170:637827198	YP_428165	5	3	7	16	8	11	4	8	-7.34594	0.623079	5.56691	NO	DOWN	6.08	20022	Cytoplasmic	NADPH-dependent FMN reductase	COG0431	R	General function prediction
Rru_A3084	Rrub_ATCC_11170:637827199	YP_428166	4	4	2			3			2.13671	0.343679	0.838799	NO	UP	5.85	55456	Cytoplasmic	Small GTP-binding protein domain	COG1160	R	General function prediction
Rru_A3085	Rrub_ATCC_11170:637827200	YP_428167	7	8	3		10	3	6	6	-4.49875	0.29054	0.668866	NO	DOWN	4.8	48240	Unknown	Pyrrolo-quinoline quinone	COG1520	S	Unknown Function
Rru_A3086	Rrub_ATCC_11170:637827201	YP_428168	9	11	10	16	9		13	6	10.7992	0.310226	0.732152	NO	UP	4.91	26083	Unknown	hypothetical protein	COG4649	S	Unknown Function
Rru_A3092	Rrub_ATCC_11170:637827207	YP_428174				2		2			-0.362765	0.78716	12.4371	NO	DOWN	9.37	51118	Unknown	Parallel beta-helix repeat	none	None	None
Rru_A3097	Rrub_ATCC_11170:637827212	YP_428179	3	3	2	3	5	5			-0.418607	0.798546	13.6206	NO	DOWN	5.36	98872	Unknown	hypothetical protein	COG4783	R	General function prediction
Rru_A3109	Rrub_ATCC_11170:637827224	YP_428191		2		2					0.347288	0.182083	0.317429	NO	UP	6.47	209203	Cytoplasmic Membrane	Aspartate racemase	COG0318	I	Lipid transport and metabolism
Rru_A3111	Rrub_ATCC_11170:637827226	YP_428193			2		5				-2.60886	0.595485	4.93825	NO	DOWN	7.84	28461	Cytoplasmic	Metallophosphoesterase	none	None	None
Rru_A3116	Rrub_ATCC_11170:637827231	YP_428198		2		2	13	13	9	17	-19.8188	0.00519095	0.00560951	YES	DOWN	5.05	58363	Unknown	hypothetical protein	none	None	None
Rru_A3117	Rrub_ATCC_11170:637827232	YP_428199			8	6	13	13	21	16	-51.8494	0.00263673	0.00276571	YES	DOWN	5.22	22408	Unknown	Polysaccharide export protein	COG1596	M	Cell wall membrane and envelope biogenesis
Rru_A3121	Rrub_ATCC_11170:637827236	YP_428203					2				-0.686381	0.389723	1.07929	NO	DOWN	6.71	70060	Cytoplasmic	Asparagine synthase, glutamine-hydrolyzing	COG0367	E	Amino acid transport and metabolism
Rru_A3136	Rrub_ATCC_11170:637827251	YP_428218						2		2	-4.46163	0.186128	0.341538	NO	DOWN	9	22781	Cytoplasmic	putative partition-related protein	COG1192	D	Cell cycle control, cell division and chromosome partitioning
Rru_A3138	Rrub_ATCC_11170:637827253	YP_428220	3	4	6	5		12		9	-3.83124	0.639959	6.00362	NO	DOWN	5.3	42065	Cytoplasmic Membrane	hypothetical protein	COG0683	E	Amino acid transport and metabolism
Rru_A3145	Rrub_ATCC_11170:637827260	YP_428227	6	8	3	5	2	3	3	11	-0.104471	0.974409	104.471	NO	DOWN	6.49	64962	Periplasmic	Twin-arginine translocation pathway signal	COG3131	P	Inorganic ion transport and metabolism
Rru_A3148	Rrub_ATCC_11170:637827263	YP_428230		2							0.665077	0.392429	1.46892	NO	UP	5.79	55459	Unknown	Protein of unknown function DUF323	COG1262	S	Unknown Function
Rru_A3151	Rrub_ATCC_11170:637827266	YP_428233	17	19	18	16	14	7	7	8	7.66409	0.0352369	0.0444458	YES	UP	5.55	71973	Unknown	serine/threonine protein kinase	none	None	None
Rru_A3152	Rrub_ATCC_11170:637827267	YP_428234		3	3	3	2		3		1.88695	0.460632	2.56077	NO	UP	5.42	36110	Cytoplasmic	hypothetical protein	none	None	None
Rru_A3153	Rrub_ATCC_11170:637827268	YP_428235		3		2	3	3	4	3	-2.17861	0.0265184	0.0324402	YES	DOWN	5.45	99187	Cytoplasmic	conserved virulence factor protein	COG4458	S	Unknown Function
Rru_A3154	Rrub_ATCC_11170:637827269	YP_428236		2							0.344929	0.392429	1.59199	NO	UP	5.71	110957	Cytoplasmic	hypothetical protein	COG4457	S	Unknown Function
Rru_A3155	Rrub_ATCC_11170:637827270	YP_428237		3						5	-0.989855	0.678139	7.11809	NO	DOWN	5.19	55740	Cytoplasmic	hypothetical protein	COG0810	M	Cell wall membrane and envelope biogenesis
Rru_A3156	Rrub_ATCC_11170:637827271	YP_428238		2							0.595677	0.392429	1.5877	NO	UP	6.36	57922	Cytoplasmic Membrane	von Willebrand factor, type A	none	None	None
Rru_A3162	Rrub_ATCC_11170:637827277	YP_428244	3				2		2	5	-4.46893	0.257229	0.564474	NO	DOWN	6.57	31334	Cytoplasmic	Prephenate dehydratase	COG0077	E	Amino acid transport and metabolism
Rru_A3163	Rrub_ATCC_11170:637827278	YP_428245	15	17	13	24	30	7	20	6	-3.32327	0.869826	22.129	NO	DOWN	5.83	28315	Cytoplasmic	3-deoxy-D-manno-octulosonate cytidylyltransferase	COG1212	M	Cell wall membrane and envelope biogenesis
Rru_A3165	Rrub_ATCC_11170:637827280	YP_428247	6	5	4	3	3	4	2	7	-0.697207	0.867259	21.6959	NO	DOWN	4.96	28069	Cytoplasmic	Histidinol-phosphate phosphatase, putative, inositol monophosphatase	COG0483	G	Carbohydrate transport and metabolism
Rru_A3166	Rrub_ATCC_11170:637827281	YP_428248	6	6	2	5	3	5	2	7	-0.563669	0.781713	11.6173	NO	DOWN	5.77	68570	Periplasmic	extracellular solute-binding protein, family 5	COG4166	E	Amino acid transport and metabolism
Rru_A3170	Rrub_ATCC_11170:637827285	YP_428252	3	6							17.092	0.208783	0.417845	NO	UP	5.33	10098	Cytoplasmic	Surface presentation of antigens (SPOA) protein	COG1886	N	Cell Motility
Rru_A3175	Rrub_ATCC_11170:637827290	YP_428257	16	27	23	29	37	13	35	29	-13.8179	0.196344	0.377352	NO	DOWN	5.33	53439	Cytoplasmic	Glutamyl-tRNA(Gln) amidotransferase B subunit	COG0064	J	Translation of ribosomal structure and biogenesis
Rru_A3176	Rrub_ATCC_11170:637827291	YP_428258	43	33	22	34	39	13	23	24	5.81156	0.608174	5.2164	NO	UP	5.17	52780	Cytoplasmic	Glutamyl-tRNA(Gln) amidotransferase A subunit	COG0154	J	Translation of ribosomal structure and biogenesis
Rru_A3177	Rrub_ATCC_11170:637827292	YP_428259	9	6		6					39.416	0.0739412	0.104114	NO	UP	4.08	10108	Cytoplasmic	Glutamyl-tRNA(Gln) amidotransferase C subunit	COG0721	J	Translation of ribosomal structure and biogenesis
Rru_A3190	Rrub_ATCC_11170:637827305	YP_428272					2				-1.37922	0.389723	1.06359	NO	DOWN	6.57	34978	Cytoplasmic	Aspartate carbamoyltransferase	COG0540	F	Nucleotide transport and metabolism
Rru_A3191	Rrub_ATCC_11170:637827306	YP_428273								5	-2.36946	0.390373	1.21064	NO	DOWN	5.86	46036	Cytoplasmic	Dihydroorotase multifunctional complex type	COG0044	F	Nucleotide transport and metabolism
Rru_A3197	Rrub_ATCC_11170:637827312	YP_428279		2		4					9.74945	0.215878	0.43907	NO	UP	5.09	11899	Unknown	HicB	COG4226	S	Unknown Function
Rru_A3199	Rrub_ATCC_11170:637827314	YP_428281	10	12	7	10	8	3	6	10	4.10473	0.326394	0.786383	NO	UP	5.42	35902	Unknown	extracellular solute-binding protein, family 1	COG1840	P	Inorganic ion transport and metabolism
Rru_A3202	Rrub_ATCC_11170:637827317	YP_428284	10	12				3	2	7	1.45091	0.630751	5.84418	NO	UP	8.75	100057	Cytoplasmic	DNA topoisomerase	COG0550	L	Replication, recombination and repair
Rru_A3203	Rrub_ATCC_11170:637827318	YP_428285	2		2						0.939524	0.183562	0.329577	NO	UP	9.06	92042	Cytoplasmic	ribonuclease R	COG0557	K	Transcription
Rru_A3205	Rrub_ATCC_11170:637827320	YP_428287	2							7	-19.2663	0.519663	3.40617	NO	DOWN	10.19	6498	Unknown	Ribosomal protein L33	COG0267	J	Translation of ribosomal structure and biogenesis
Rru_A3206	Rrub_ATCC_11170:637827321	YP_428288	4	8	4	6					31.7096	0.00558067	0.00605244	YES	UP	4.79	13733	Cytoplasmic Membrane	Response regulator receiver domain protein (CheY)	COG0784	T	Signal transduction mechanisms
Rru_A3214	Rrub_ATCC_11170:637827329	YP_428296	4	10	3	8	17	14	13	29	-27.4446	0.0227533	0.0274319	YES	DOWN	5.34	43708	Cytoplasmic	O-succinylhomoserine sulfhydrylase	COG0626	E	Amino acid transport and metabolism
Rru_A3215	Rrub_ATCC_11170:637827330	YP_428297	4	2	2						11.3369	0.0906418	0.134043	NO	UP	6.28	13591	Unknown	hypothetical protein	none	None	None
Rru_A3216	Rrub_ATCC_11170:637827331	YP_428298	3	11	2	7	4	2	4		1.73818	0.277321	0.625953	NO	UP	5.32	116255	Cytoplasmic	hypothetical protein	none	None	None
Rru_A3220	Rrub_ATCC_11170:637827335	YP_428302		2							0.523722	0.392429	1.52206	NO	UP	5.1	71453	Outer Membrane	TonB-dependent receptor	COG4206	H	Coenzyme transport and metabolism
Rru_A3226	Rrub_ATCC_11170:637827342	YP_428308	5	3	3	2					9.42192	0.0162534	0.0190299	YES	UP	5.97	27606	Cytoplasmic Membrane	putative enoyl-acyl carrier protein reductase	COG0623	I	Lipid transport and metabolism
Rru_A3231	Rrub_ATCC_11170:637827347	YP_428313	6	4	8	12	18	7	28	7	-30.9606	0.152991	0.253465	NO	DOWN	5.16	23414	Cytoplasmic	ThiJ/PfpI	COG3155	Q	Secondary metabolites biosynthesis, transport and catabolism
Rru_A3232	Rrub_ATCC_11170:637827348	YP_428314		4							1.3406	0.391715	1.32424	NO	UP	5.35	55561	Cytoplasmic	Thermostable carboxypeptidase 1	COG2317	E	Amino acid transport and metabolism
Rru_A3233	Rrub_ATCC_11170:637827349	YP_428315	6	10	2	6	11		6	5	-0.626401	0.901191	29.4063	NO	DOWN	5.09	50714	Cytoplasmic	Threonine synthase	COG0498	E	Amino acid transport and metabolism
Rru_A3235	Rrub_ATCC_11170:637827351	YP_428317				2					0.88006	0.392435	1.72235	NO	UP	5.44	41313	Cytoplasmic Membrane	Secretion protein HlyD	COG0845	M	Cell wall membrane and envelope biogenesis
Rru_A3240	Rrub_ATCC_11170:637827356	YP_428322		2							3.93695	0.392429	1.46526	NO	UP	6.25	9489	Unknown	Predicted transcriptional regulators containing the CopG/Arc/MetJ DNA-binding domain	COG3609	K	Transcription
Rru_A3241	Rrub_ATCC_11170:637827357	YP_428323		2	3		2				1.19838	0.5064	3.15397	NO	UP	5.31	47052	Unknown	chemotaxis sensory transducer	COG0840	N	Cell Motility
Rru_A3242	Rrub_ATCC_11170:637827358	YP_428324					3	3	2		-12.2599	0.0782374	0.111842	NO	DOWN	6.42	16809	Unknown	Transcriptional Regulator, XRE family	COG1396	K	Transcription
Rru_A3243	Rrub_ATCC_11170:637827359	YP_428325	14	20	11	9	8		13	12	17.6102	0.303238	0.708973	NO	UP	6.93	19578	Unknown	H+-transporting two-sector ATPase, B/B' subunit	COG0711	C	Energy production and conversion
Rru_A3244	Rrub_ATCC_11170:637827360	YP_428326	8	13	6	6	6		9	4	13.4051	0.284332	0.648605	NO	UP	5.33	17257	Unknown	H+-transporting two-sector ATPase, B/B' subunit	COG0711	C	Energy production and conversion
Rru_A3248	Rrub_ATCC_11170:637827364	YP_428330		3							0.440833	0.391952	1.37138	NO	UP	5.59	124163	Cytoplasmic	Chromosome segregation protein SMC	COG1196	D	Cell cycle control, cell division and chromosome partitioning
Rru_A3249	Rrub_ATCC_11170:637827365	YP_428331	24	37	24	31	25	25	23	46	-21.2359	0.373356	0.94186	NO	DOWN	5.63	23035	Unknown	DSBA oxidoreductase	COG1651	O	Post translational modification and protein turnover chaperones
Rru_A3252	Rrub_ATCC_11170:637827368	YP_428334	2	4	3	2	4		3	2	0.547072	0.841862	19.146	NO	UP	6.2	35080	Cytoplasmic	dTDP-glucose 4,6-dehydratase	COG0451	G	Carbohydrate transport and metabolism
Rru_A3253	Rrub_ATCC_11170:637827369	YP_428335				2	2		3		-1.85787	0.376714	0.955149	NO	DOWN	4.63	38515	Unknown	hypothetical protein	none	None	None
Rru_A3261	Rrub_ATCC_11170:637827377	YP_428343	3	4	5	6	3	2	2	6	4.09141	0.569442	4.47504	NO	UP	5.38	14038	Unknown	hypothetical protein	none	None	None
Rru_A3262	Rrub_ATCC_11170:637827378	YP_428344						3	2	2	-1.54678	0.0905347	0.133753	NO	DOWN	5.56	109996	Cytoplasmic	hypothetical protein	COG4995	S	Unknown Function
Rru_A3263	Rrub_ATCC_11170:637827379	YP_428345			3	2					3.2667	0.208193	0.415556	NO	UP	5.64	31499	Cytoplasmic	Prephenate dehydrogenase	COG0287	E	Amino acid transport and metabolism
Rru_A3264	Rrub_ATCC_11170:637827380	YP_428346	9	8	7	15		5	7	13	4.90133	0.496489	2.98092	NO	UP	5.51	39049	Cytoplasmic	Histidinol-phosphate aminotransferase	COG0079	E	Amino acid transport and metabolism
Rru_A3265	Rrub_ATCC_11170:637827381	YP_428347		4							2.39996	0.391715	1.32127	NO	UP	5.6	30515	Cytoplasmic	Chorismate mutase	COG1605	E	Amino acid transport and metabolism
Rru_A3270	Rrub_ATCC_11170:637827386	YP_428352	3	8	6	7	4	4	4		6.6851	0.200188	0.391254	NO	UP	5.51	27760	Cytoplasmic	Hydroxyacylglutathione hydrolase	COG0491	R	General function prediction
Rru_A3274	Rrub_ATCC_11170:637827390	YP_428356	42	37	22	25	52	91	121	127	-291.645	0.015647	0.0182772	YES	DOWN	6.84	23259	Unknown	hypothetical protein	none	None	None
Rru_A3275	Rrub_ATCC_11170:637827391	YP_428357		3	3	2	3				2.67323	0.370566	0.930133	NO	UP	4.85	33007	Cytoplasmic	Hsp33 protein	COG1281	O	Post translational modification and protein turnover chaperones
Rru_A3276	Rrub_ATCC_11170:637827392	YP_428358	4	2	3	5		4	6	14	-8.04494	0.375231	0.948185	NO	DOWN	5.54	33025	Cytoplasmic	Ornithine carbamoyltransferase	COG0078	E	Amino acid transport and metabolism
Rru_A3277	Rrub_ATCC_11170:637827393	YP_428359	4	4	3	2			2		5.10813	0.00837756	0.00927339	YES	UP	5.78	41722	Cytoplasmic	Acetylornithine and succinylornithine aminotransferase	COG4992	E	Amino acid transport and metabolism								0		0
Rru_A3279	Rrub_ATCC_11170:637827395	YP_428361	161	172	203	313	85	55	116	49	745.413	0.0221794	0.0266543	YES	UP	5.88	12994	Unknown	Protein of unknown function DUF526	COG2960	S	Unknown Function
Rru_A3281	Rrub_ATCC_11170:637827397	YP_428363	9	10	7	11	7	2	8	6	7.09459	0.13267	0.212981	NO	UP	4.86	27329	Cytoplasmic	Delta 1-pyrroline-5-carboxylate reductase	COG0345	E	Amino acid transport and metabolism
Rru_A3282	Rrub_ATCC_11170:637827398	YP_428364	8	11	7	6			5		23.0187	0.00731778	0.00804099	YES	UP	5.08	22013	Unknown	hypothetical protein	none	None	None
Rru_A3283	Rrub_ATCC_11170:637827399	YP_428365	834	904	852	918	243	242	316	244	2665.6	2.55023e-05	2.55705e-05	YES	UP	5.37	17538	Unknown	Phasin	COG5490	S	Unknown Function							Unknown Function	s	112	101	89		s	101	89
Rru_A3284	Rrub_ATCC_11170:637827400	YP_428366	19	21	11	12	6	3	5	3	70.8031	0.0114766	0.0130305	YES	UP	5.6	11995	Cytoplasmic	Secretion chaperone CsaA	COG0073	R	General function prediction
Rru_A3285	Rrub_ATCC_11170:637827401	YP_428367	16	22	8	12	22	16	37	30	-44.2528	0.0130134	0.0149793	YES	DOWN	4.82	28516	Cytoplasmic Membrane	Response regulator receiver domain protein (CheY)	COG1595	K	Transcription
Rru_A3286	Rrub_ATCC_11170:637827402	YP_428368	7	9	9	6	2		9	4	18.729	0.157607	0.263147	NO	UP	4.71	16247	Unknown	hypothetical protein	none	None	None
Rru_A3287	Rrub_ATCC_11170:637827403	YP_428369	3	3	4	3					8.74496	0.0043576	0.00466531	YES	UP	5.17	30641	Unknown	Sigma-24 (FecI)	COG1595	K	Transcription
Rru_A3294	Rrub_ATCC_11170:637827410	YP_428376	2	2							7.01346	0.182714	0.325331	NO	UP	5.85	11313	Cytoplasmic	KaiB	none	None	None
Rru_A3299	Rrub_ATCC_11170:637827415	YP_428381	4	7	6	4	12	5	4	11	-4.26929	0.171629	0.292412	NO	DOWN	5.18	75692	Unknown	Glycoside hydrolase, family 3-like	COG1472	G	Carbohydrate transport and metabolism
Rru_A3303	Rrub_ATCC_11170:637827419	YP_428385						4			-2.58862	0.390685	1.26111	NO	DOWN	5.31	42947	Unknown	amide-urea binding protein	COG0683	E	Amino acid transport and metabolism
Rru_A3311	Rrub_ATCC_11170:637827432	YP_428393	5	4	5	7		2	4		23.2986	0.0353185	0.0445863	YES	UP	9.38	12175	Unknown	Plasmid maintenance system antidote protein	COG3093	R	General function prediction
Rru_A3317	Rrub_ATCC_11170:637827438	YP_428398	147	208	107	128	127	74	125	88	49.0764	0.284203	0.647327	NO	UP	5.55	39310	Unknown	hypothetical protein	none	None	None							Cell cycle control, cell division and chromosome partitioning	d	12	9	9		d	9	9
Rru_A3318	Rrub_ATCC_11170:637827439	YP_428399				3				2	0.202128	0.875715	23.4723	NO	UP	8.88	55520	Periplasmic	Gamma-glutamyltransferase	COG0405	E	Amino acid transport and metabolism
Rru_A3319	Rrub_ATCC_11170:637827440	YP_428400	10	8	4	7	6		6	8	6.39418	0.508502	3.19357	NO	UP	4.98	20541	Cytoplasmic	Xanthine-guanine phosphoribosyltransferase	COG0503	F	Nucleotide transport and metabolism							Replication, recombination and repair	l	27	25	19		l	25	19
Rru_A3328	Rrub_ATCC_11170:637827449	YP_428409	529	529	554	598	900	411	1082	642	-859.581	0.0948856	0.142139	NO	DOWN	4.57	28714	Outer Membrane	OmpA/MotB	COG2885	M	Cell wall membrane and envelope biogenesis							Cellular localization	MTA	MTA %	SO4	SO4 %		Cellular localization	MTA %		Cellular localization	SO4 %
Rru_A3330	Rrub_ATCC_11170:637827451	YP_428411		3		2	2				1.44779	0.557356	4.16214	NO	UP	4.65	31579	Periplasmic	Cytochrome c oxidase cbb3-type, subunit III	COG2010	C	Energy production and conversion							Cell wall membrane and envelope biogenesis	m	63	55	50		m	55	50
Rru_A3331	Rrub_ATCC_11170:637827452	YP_428412					4		2		-5.11216	0.226365	0.473223	NO	DOWN	5.65	27562	Cytoplasmic	Cytochrome C oxidase, mono-heme subunit/FixO	COG2993	C	Energy production and conversion
Rru_A3333	Rrub_ATCC_11170:637827454	YP_428414	2	4	5	2					5.89823	0.0336539	0.0421657	YES	UP	6.42	44631	Cytoplasmic	hypothetical protein	COG1092	R	General function prediction
Rru_A3336	Rrub_ATCC_11170:637827457	YP_428417				2	2		2	2	-20.1711	0.151558	0.250538	NO	DOWN	12.7	5163	Cytoplasmic	Ribosomal protein L34	none	None	None							Inorganic ion transport and metabolism	p	57	48	45		p	48	45
Rru_A3340	Rrub_ATCC_11170:637827461	YP_428421			2						1.81048	0.392668	1.92613	NO	UP	6.11	25012	Unknown	GTP-binding	COG0218	R	General function prediction
Rru_A3341	Rrub_ATCC_11170:637827462	YP_428422					2		2		-2.65837	0.182361	0.32052	NO	DOWN	6.19	33191	Cytoplasmic	Acetylglutamate kinase	COG0548	E	Amino acid transport and metabolism
Rru_A3349	Rrub_ATCC_11170:637827470	YP_428430	7	9	11	11	9	24	7	26	-49.0105	0.205119	0.408334	NO	DOWN	4.53	17150	Unknown	transcription activator, effector binding	COG3449	L	Replication, recombination and repair
Rru_A3350	Rrub_ATCC_11170:637827471	YP_428431		4	6	7				4	13.5841	0.159013	0.266383	NO	UP	5.16	19486	Cytoplasmic Membrane	Peptide deformylase	COG0242	J	Translation of ribosomal structure and biogenesis
Rru_A3360	Rrub_ATCC_11170:637827481	YP_428441								4	-3.90075	0.390215	1.15298	NO	DOWN	5.77	22310	Unknown	Electron transport protein SCO1/SenC	COG1999	R	General function prediction
Rru_A3362	Rrub_ATCC_11170:637827483	YP_428443				3					1.77607	0.391956	1.43145	NO	UP	6.08	30307	Cytoplasmic	Uroporphyrin-III C-methyltransferase-like	COG0007	H	Coenzyme transport and metabolism
Rru_A3365	Rrub_ATCC_11170:637827486	YP_428446		2							0.551553	0.392429	1.51813	NO	UP	5.74	68798	Cytoplasmic Membrane	Small GTP-binding protein domain	COG0481	M	Cell wall membrane and envelope biogenesis
Rru_A3366	Rrub_ATCC_11170:637827487	YP_428447		9	4	6	8	2	9		-0.470632	0.798882	13.783	NO	DOWN	5.65	132865	Cytoplasmic	Cobaltochelatase, CobN subunit	COG1429	H	Coenzyme transport and metabolism
Rru_A3371	Rrub_ATCC_11170:637827492	YP_428452	3	7	6	2	8	4	7	5	-5.53804	0.170723	0.290209	NO	DOWN	5.91	34539	Cytoplasmic	Zinc-containing alcohol dehydrogenase superfamily	COG0604	C	Energy production and conversion
Rru_A3372	Rrub_ATCC_11170:637827493	YP_428453								3	-3.02812	0.389953	1.12778	NO	DOWN	7.78	21949	Unknown	tRNA/rRNA methyltransferase (SpoU)	COG0566	J	Translation of ribosomal structure and biogenesis
Rru_A3373	Rrub_ATCC_11170:637827494	YP_428454	62	69	55	67	38	17	48	28	108.766	0.023922	0.0289806	YES	UP	9.34	18597	Unknown	hypothetical protein	none	None	None
Rru_A3376	Rrub_ATCC_11170:637827497	YP_428457		2				2		2	-1.36251	0.402933	2.00931	NO	DOWN	7.14	46730	Cytoplasmic	Glycosyl transferase, group 1	COG0438	M	Cell wall membrane and envelope biogenesis
Rru_A3377	Rrub_ATCC_11170:637827498	YP_428458	3		3	5	2	2			4.25831	0.284412	0.650766	NO	UP	5.39	27677	Unknown	Alpha/beta hydrolase fold	COG0596	R	General function prediction
Rru_A3378	Rrub_ATCC_11170:637827499	YP_428459		2							1.11206	0.392429	1.58343	NO	UP	5.09	33949	Cytoplasmic	hypothetical protein	COG0451	G	Carbohydrate transport and metabolism
Rru_A3379	Rrub_ATCC_11170:637827500	YP_428460	4								2.62097	0.391766	1.35806	NO	UP	9.87	29849	Unknown	TPR repeat	none	None	None
Rru_A3380	Rrub_ATCC_11170:637827501	YP_428461		2			3		4	4	-5.81481	0.0817889	0.11793	NO	DOWN	6.75	34032	Unknown	hypothetical protein	COG2930	S	Unknown Function
Rru_A3381	Rrub_ATCC_11170:637827502	YP_428462					2				-0.887037	0.389723	1.06166	NO	DOWN	6.33	52379	Cytoplasmic	Cobyric acid synthase CobQ	COG1492	H	Coenzyme transport and metabolism
Rru_A3387	Rrub_ATCC_11170:637827508	YP_428468	4			2				2	1.76404	0.445136	2.42083	NO	UP	7	38905	Cytoplasmic	Acetyl-CoA C-acetyltransferase	COG0183	I	Lipid transport and metabolism
Rru_A3389	Rrub_ATCC_11170:637827510	YP_428470					2				-1.27528	0.389723	1.05974	NO	DOWN	5.82	39731	Cytoplasmic	Protein of unknown function DUF403	COG2307	S	Unknown Function
Rru_A3390	Rrub_ATCC_11170:637827511	YP_428471	2	3	3	2		2		4	1.10855	0.576549	4.65269	NO	UP	5.44	52773	Cytoplasmic	hypothetical protein	COG2308	S	Unknown Function
Rru_A3392	Rrub_ATCC_11170:637827513	YP_428473		3	2	3				2	8.48236	0.156118	0.259793	NO	UP	9.13	13954	Unknown	hypothetical protein	none	None	None
Rru_A3398	Rrub_ATCC_11170:637827519	YP_428479	4	3		2					8.92018	0.0834198	0.120746	NO	UP	7.8	20413	Cytoplasmic	Transcriptional Regulator, XRE family	COG1396	K	Transcription
Rru_A3399	Rrub_ATCC_11170:637827520	YP_428480						2			-3.27238	0.390368	1.1649	NO	DOWN	6.73	17593	Cytoplasmic	Transcriptional Regulator, BadM/Rrf2 family	COG1959	K	Transcription
Rru_A3400	Rrub_ATCC_11170:637827521	YP_428481	1048	1087	1306	1596	90	69	98	87	2422.53	0.00303476	0.00319437	YES	UP	6.19	38547	Periplasmic	Thiosulphate-binding protein	COG1613	P	Inorganic ion transport and metabolism
Rru_A3403	Rrub_ATCC_11170:637827524	YP_428484			2						1.17478	0.392668	1.91985	NO	UP	6.08	38933	Cytoplasmic Membrane	Sulphate transport system permease protein 1	COG1118	P	Inorganic ion transport and metabolism
Rru_A3405	Rrub_ATCC_11170:637827526	YP_428486		3		5					3.7046	0.201522	0.395922	NO	UP	5.43	39307	Cytoplasmic	Formaldehyde dehydrogenase (glutathione)	COG1062	C	Energy production and conversion
Rru_A3407	Rrub_ATCC_11170:637827528	YP_428488		5	2		27	19	25	30	-50.8402	4.86649e-05	4.89584e-05	YES	DOWN	6.19	44156	Cytoplasmic	Phosphofructokinase	COG0205	G	Carbohydrate transport and metabolism
Rru_A3409	Rrub_ATCC_11170:637827530	YP_428490	4	9					4		5.21763	0.406282	2.04641	NO	UP	4.32	31540	Cytoplasmic	hypothetical protein	none	None	None
Rru_A3411	Rrub_ATCC_11170:637827532	YP_428492	2								3.82988	0.392532	1.8764	NO	UP	6.28	10643	Unknown	Transcriptional Regulator, XRE family	COG3620	K	Transcription
Rru_A3419	Rrub_ATCC_11170:637827540	YP_428500		3	2	3	31	38	47	87	-67.8749	0.0216488	0.0259751	YES	DOWN	5.09	68750	Cytoplasmic	Phosphoenolpyruvate carboxykinase (GTP)	COG1274	C	Energy production and conversion
Rru_A3420	Rrub_ATCC_11170:637827541	YP_428501		4					3		0.408166	0.906334	36.7678	NO	UP	6.1	28836	Unknown	Pyridoxamine 5'-phosphate oxidase-related, FMN-binding	COG0748	P	Inorganic ion transport and metabolism
Rru_A3421	Rrub_ATCC_11170:637827542	YP_428502	11	11	4	5	8		6		14.3282	0.259408	0.574294	NO	UP	6.5	19144	Unknown	Protein of unknown function DUF461	COG2847	S	Unknown Function
Rru_A3422	Rrub_ATCC_11170:637827543	YP_428503	9	7	7	8	20	16	34	26	-60.9095	0.00543005	0.00588484	YES	DOWN	5.39	27353	Cytoplasmic	Two component Transcriptional regulator, Winged helix family	COG0745	K	Transcription
Rru_A3424	Rrub_ATCC_11170:637827545	YP_428505	10	21	9	13	8	7	13	15	1.8684	0.830766	17.5631	NO	UP	5.21	25673	Cytoplasmic	Orotidine-5'-phosphate decarboxylase	COG0284	F	Nucleotide transport and metabolism
Rru_A3425	Rrub_ATCC_11170:637827546	YP_428506	11	14	7	6	15	4	21	6	-12.0761	0.459953	2.54756	NO	DOWN	4.31	22995	Cytoplasmic	Phosphoribosylanthranilate isomerase	COG0135	E	Amino acid transport and metabolism
Rru_A3427	Rrub_ATCC_11170:637827548	YP_428508	7	7	9	6	7	11	14	27	-17.6094	0.120655	0.189835	NO	DOWN	6.01	43680	Cytoplasmic	Tryptophan synthase, beta chain	COG0133	E	Amino acid transport and metabolism
Rru_A3428	Rrub_ATCC_11170:637827549	YP_428509	12	17	11	21	13	12	15	13	-1.58399	0.768619	10.7822	NO	DOWN	4.76	27797	Cytoplasmic	Tryptophan synthase	COG0159	E	Amino acid transport and metabolism
Rru_A3430	Rrub_ATCC_11170:637827551	YP_428511					2		6	10	-9.72416	0.134665	0.217347	NO	DOWN	9.08	40763	Cytoplasmic	Acetyl-CoA carboxylase carboxyl transferase, beta subunit	COG0777	I	Lipid transport and metabolism
Rru_A3433	Rrub_ATCC_11170:637827554	YP_428514	63	83	65	102	62	14	55	18	247.823	0.0766523	0.108954	NO	UP	4.73	11305	Cytoplasmic	Thioredoxin	COG3118	O	Post translational modification and protein turnover chaperones
Rru_A3436	Rrub_ATCC_11170:637827557	YP_428517							2		-1.52365	0.389151	1.01058	NO	DOWN	5.3	27743	Cytoplasmic	Nucleotidyl transferase	COG1208	J	Translation of ribosomal structure and biogenesis
Rru_A3441	Rrub_ATCC_11170:637827562	YP_428522	4	5	5	3	15	26	14	18	-65.0794	0.0350822	0.0441395	YES	DOWN	7.12	21847	Cytoplasmic	Transcriptional Regulator, PadR-like family	COG1695	K	Transcription							Intracellular trafficking, secretion and vesicular transport	u	9	6	8		u	6	8
Rru_A3443	Rrub_ATCC_11170:637827564	YP_428524				2					0.429592	0.392435	1.71733	NO	UP	5.2	87111	Cytoplasmic Membrane	PAS/PAC Sensor Signal Transduction Histidine Kinase	COG0642	T	Signal transduction mechanisms
Rru_A3444	Rrub_ATCC_11170:637827565	YP_428525	3	5	3	4	4	9	4	15	-9.25972	0.150699	0.24857	NO	DOWN	5.39	50617	Cytoplasmic	Adenosylhomocysteinase	COG0499	H	Coenzyme transport and metabolism							Defense mechanisms	v	9	7	4		v	7	4
Rru_A3445	Rrub_ATCC_11170:637827566	YP_428526		2							0.564274	0.392429	1.57918	NO	UP	6.23	65585	Cytoplasmic	Phosphoenolpyruvate-protein phosphotransferase	COG1080	G	Carbohydrate transport and metabolism
Rru_A3447	Rrub_ATCC_11170:637827568	YP_428528	13	14	7	12	14	6	15	4	0.26126	0.988738	212.014	NO	UP	4.95	14518	Cytoplasmic	PTS system fructose subfamily IIA component	COG2893	G	Carbohydrate transport and metabolism
Rru_A3449	Rrub_ATCC_11170:637827570	YP_428530	2	4	5	4	10	3	8	12	-25.8828	0.0618849	0.0836839	NO	DOWN	4.6	16232	Unknown	HPr kinase	COG1493	T	Signal transduction mechanisms
Rru_A3450	Rrub_ATCC_11170:637827571	YP_428531					7	3		5	-9.38785	0.079376	0.113686	NO	DOWN	7.59	36333	Unknown	Ribonuclease T2	COG3719	J	Translation of ribosomal structure and biogenesis
Rru_A3456	Rrub_ATCC_11170:637827577	YP_428537	12	17	14	19	7	2	4	6	21.8018	0.00114979	0.00118208	YES	UP	5.05	36339	Unknown	hypothetical protein	COG0715	P	Inorganic ion transport and metabolism
Rru_A3457	Rrub_ATCC_11170:637827578	YP_428538					3	4	6	5	-7.96372	0.00288368	0.00303109	YES	DOWN	5.22	50420	Unknown	hypothetical protein	none	None	None
Rru_A3459	Rrub_ATCC_11170:637827580	YP_428540	8	12	6	14	13	3	11	9	-4.10005	0.866283	21.3162	NO	DOWN	4.43	9335	Unknown	hypothetical protein	none	None	None
Rru_A3462	Rrub_ATCC_11170:637827583	YP_428543	26	31	20	22	84	29	61	38	-130.033	0.0730837	0.102618	NO	DOWN	5.27	21560	Cytoplasmic	Cold-shock DNA-binding domain protein	COG1278	K	Transcription
Rru_A3463	Rrub_ATCC_11170:637827584	YP_428544		2		2					7.24188	0.182083	0.315961	NO	UP	4.68	10369	Unknown	Transcriptional Regulator, AsnC family	COG1522	K	Transcription							Cytoplasm	673	54.6266	654	54.6823		Cytoplasm	54.6266		Cytoplasm	54.6823
Rru_A3465	Rrub_ATCC_11170:637827586	YP_428546			3	2	2				1.27653	0.505354	3.13445	NO	UP	5.35	42943	Cytoplasmic Membrane	chemotaxis sensory transducer	COG0840	N	Cell Motility
Rru_A3466	Rrub_ATCC_11170:637827587	YP_428547		4						2	0.668651	0.743097	9.53323	NO	UP	5.66	44722	Cytoplasmic	Ornithine aminotransferase	COG4992	E	Amino acid transport and metabolism
Rru_A3469	Rrub_ATCC_11170:637827590	YP_428550	32	38	17	25	8		15	6	61.5283	0.00773096	0.0085137	YES	UP	6.9	23941	Unknown	hypothetical protein	none	None	None
Rru_A3470	Rrub_ATCC_11170:637827591	YP_428551	4	6	7	6	2	2	4	8	4.46944	0.497998	3.01409	NO	UP	10.09	21663	Unknown	hypothetical protein	none	None	None
Rru_A3472	Rrub_ATCC_11170:637827593	YP_428553	30	66	49	58	31	17	46	30	103.102	0.133294	0.214442	NO	UP	4.94	11553	Unknown	hypothetical protein	COG0718	S	Unknown Function
Rru_A3474	Rrub_ATCC_11170:637827595	YP_428555	6	5	6	7	3	5		7	6.52271	0.491554	2.91629	NO	UP	5.11	18523	Cytoplasmic	Bacterioferritin	COG2193	P	Inorganic ion transport and metabolism
Rru_A3479	Rrub_ATCC_11170:637827600	YP_428560							2		-1.36213	0.389151	1.00883	NO	DOWN	6	29825	Cytoplasmic	2,3,4,5-tetrahydropyridine-2-carboxylate N-succinyltransferase	COG2171	E	Amino acid transport and metabolism
Rru_A3487	Rrub_ATCC_11170:637827608	YP_428568	4	9	6		8	6	5	3	-2.09055	0.466298	2.63125	NO	DOWN	5.51	71929	Cytoplasmic	Threonyl-tRNA synthetase, class IIa	COG0441	J	Translation of ribosomal structure and biogenesis
Rru_A3488	Rrub_ATCC_11170:637827609	YP_428569	80	125	74	95	24	4	22	18	312.867	0.000628197	0.000641882	YES	UP	9.23	19636	Cytoplasmic	Initiation factor 3	COG0290	J	Translation of ribosomal structure and biogenesis
Rru_A3491	Rrub_ATCC_11170:637827612	YP_428572	26	55	30	41	41	104	44	124	-587.102	0.127199	0.202466	NO	DOWN	5.53	7513	Unknown	hypothetical protein	none	None	None
Rru_A3493	Rrub_ATCC_11170:637827614	YP_428574	6	11	7	9	7	3	10	4	8.19134	0.483623	2.81364	NO	UP	5.11	12612	Cytoplasmic	Hpt domain protein	COG2198	T	Signal transduction mechanisms
Rru_A3498	Rrub_ATCC_11170:637827620	YP_428579	7	8	4	10	3		9	7	6.7359	0.450931	2.47025	NO	UP	6.39	22894	Cytoplasmic	Ubiquinone biosynthesis protein COQ7	COG2941	H	Coenzyme transport and metabolism
Rru_A3501	Rrub_ATCC_11170:637827623	YP_428582	3	4	3	2					8.37929	0.00506071	0.00545698	YES	UP	5.09	28192	Unknown	lipoprotein, putative	COG5266	P	Inorganic ion transport and metabolism
Rru_A3504	Rrub_ATCC_11170:637827626	YP_428585	3	9	4	5	15	16	8	17	-20.9959	0.0242295	0.0293768	YES	DOWN	5.25	44484	Cytoplasmic	putative phenylacetate-CoA ligase	COG1541	H	Coenzyme transport and metabolism
Rru_A3506	Rrub_ATCC_11170:637827628	YP_428587					4			13	-8.6677	0.252966	0.553501	NO	DOWN	6.08	44199	Periplasmic	putative branched-chain amino acid transport system substrate-binding protein	COG0683	E	Amino acid transport and metabolism
Rru_A3511	Rrub_ATCC_11170:637827633	YP_428592	27	23	16	21	42	19	57	35	-18.2989	0.0463952	0.0605559	NO	DOWN	5.21	95787	Cytoplasmic	Aconitate hydratase 1	COG1048	C	Energy production and conversion
Rru_A3512	Rrub_ATCC_11170:637827634	YP_428593			2	8	4	16	7	13	-30.1128	0.0865529	0.126747	NO	DOWN	5.96	25353	Cytoplasmic	Glutamine amidotransferase class-I	COG0518	F	Nucleotide transport and metabolism
Rru_A3513	Rrub_ATCC_11170:637827635	YP_428594	5	8	8	2	4		2		5.2457	0.0796442	0.114179	NO	UP	5.89	60559	Unknown	chemotaxis sensory transducer	COG0840	N	Cell Motility
Rru_A3514	Rrub_ATCC_11170:637827636	YP_428595		3							0.556766	0.391952	1.36819	NO	UP	5.47	99688	Cytoplasmic	DNA polymerase A	COG0749	L	Replication, recombination and repair
Rru_A3518	Rrub_ATCC_11170:637827640	YP_428599	2	3	2						4.28489	0.0629935	0.0858016	NO	UP	6.23	32079	Cytoplasmic	2-dehydropantoate 2-reductase	COG1893	H	Coenzyme transport and metabolism
Rru_A3521	Rrub_ATCC_11170:637827643	YP_428602	2	3					5	9	-29.4314	0.365661	0.913241	NO	DOWN	10.79	7359	Unknown	Ribosomal protein L35	COG0291	J	Translation of ribosomal structure and biogenesis
Rru_A3522	Rrub_ATCC_11170:637827644	YP_428603	61	85	40	58	81	14	61	19	59.0084	0.640418	6.08397	NO	UP	10.64	13987	Cytoplasmic	Ribosomal protein L20	COG0292	J	Translation of ribosomal structure and biogenesis
Rru_A3523	Rrub_ATCC_11170:637827645	YP_428604	2	3	4	8	3	2	6	5	-0.688335	0.827309	16.781	NO	DOWN	5.61	39265	Cytoplasmic	Phenylalanyl-tRNA synthetase, alpha subunit	COG0016	J	Translation of ribosomal structure and biogenesis
Rru_A3524	Rrub_ATCC_11170:637827646	YP_428605	2	3		3	6	11	11	13	-9.44132	0.00822003	0.00909231	YES	DOWN	5.44	83910	Cytoplasmic	phenylalanyl-tRNA synthetase, beta subunit	COG0072	J	Translation of ribosomal structure and biogenesis
Rru_A3531	Rrub_ATCC_11170:637827654	YP_428612	6	4	3	4		6		8	-0.420735	0.970039	85.6488	NO	DOWN	4.86	19473	Cytoplasmic	Nitrogen-fixing NifU-like	COG0694	O	Post translational modification and protein turnover chaperones
Rru_A3532	Rrub_ATCC_11170:637827655	YP_428613	3	5	3	4		5		6	1.1117	0.898221	28.0881	NO	UP	4.66	19841	Cytoplasmic	UspA	none	None	None
Rru_A3535	Rrub_ATCC_11170:637827658	YP_428616	5	10	5	6	7	7	9	8	-5.99865	0.0640896	0.0876124	NO	DOWN	5.57	36462	Cytoplasmic	Tryptophanyl-tRNA synthetase, class Ib	COG0180	J	Translation of ribosomal structure and biogenesis
Rru_A3536	Rrub_ATCC_11170:637827659	YP_428617		2							1.62329	0.392429	1.57496	NO	UP	6.53	23904	Cytoplasmic	Nitroreductase	COG0778	C	Energy production and conversion
Rru_A3542	Rrub_ATCC_11170:637827665	YP_428623		2							0.454867	0.392429	1.57076	NO	UP	5.9	80969	Cytoplasmic	malate dehydrogenase	COG0281,COG0280	C	Energy production and conversion
Rru_A3544	Rrub_ATCC_11170:637827667	YP_428625	16	18	14	16	18	12	15	16	-5.68659	0.210007	0.420856	NO	DOWN	5.58	28178	Cytoplasmic	Phosphate uptake regulator, PhoU	COG0704	P	Inorganic ion transport and metabolism
Rru_A3546	Rrub_ATCC_11170:637827669	YP_428627					2				-0.604355	0.389723	1.0773	NO	DOWN	6.51	77754	Cytoplasmic	Glutamine amidotransferase of anthranilate synthase	COG0147,COG0512	E	Amino acid transport and metabolism
Rru_A3547	Rrub_ATCC_11170:637827670	YP_428628								3	-5.34529	0.389953	1.11702	NO	DOWN	6.7	12983	Unknown	hypothetical protein	COG2158	R	General function prediction
Rru_A3548	Rrub_ATCC_11170:637827671	YP_428629					4				-1.64221	0.390362	1.16026	NO	DOWN	6.23	61307	Cytoplasmic	Magnesium-protoporphyrin IX monomethyl ester anaerobic oxidative cyclase	COG1032	C	Energy production and conversion
Rru_A3551	Rrub_ATCC_11170:637827674	YP_428632	8	11	4	7	5	6			9.22161	0.191941	0.364227	NO	UP	5.12	32355	Cytoplasmic	Aldo/keto reductase	COG0667	C	Energy production and conversion
Rru_A3554	Rrub_ATCC_11170:637827677	YP_428635	5	4	5	5	5		5	9	-0.942601	0.826645	16.5439	NO	DOWN	6.49	41737	Cytoplasmic	Heat shock protein DnaJ	COG0484	O	Post translational modification and protein turnover chaperones
Rru_A3555	Rrub_ATCC_11170:637827678	YP_428636	411	417	225	265	247	108	287	193	100.7	0.172154	0.293639	NO	UP	5.03	68734	Cytoplasmic	Heat shock protein Hsp70	COG0443	O	Post translational modification and protein turnover chaperones
Rru_A3556	Rrub_ATCC_11170:637827679	YP_428637	3	3	4	8	16	10	22	6	-99.7262	0.0438136	0.0567423	NO	DOWN	5.04	8375	Unknown	hypothetical protein	COG5319	S	Unknown Function
Rru_A3563	Rrub_ATCC_11170:637827686	YP_428644	4	2							1.93292	0.22259	0.462114	NO	UP	5	60182	Cytoplasmic Membrane	chemotaxis sensory transducer	COG0840	N	Cell Motility
Rru_A3566	Rrub_ATCC_11170:637827690	YP_428647	27	30	21	26	39	38	26	33	-25.701	0.078831	0.112798	NO	DOWN	9.07	46549	Cytoplasmic Membrane	HemY-like	COG3898	S	Unknown Function
Rru_A3567	Rrub_ATCC_11170:637827691	YP_428648	147	131	102	134	141	61	110	43	24.1205	0.419233	2.1774	NO	UP	4.58	74973	Unknown	Uroporphyrinogen III synthase HEM4	COG1587	H	Coenzyme transport and metabolism							Coenzyme transport and metabolism	h	70	53	52		h	53	52
Rru_A3568	Rrub_ATCC_11170:637827692	YP_428649	232	217	102	149	140	48	113	48	164.934	0.104946	0.160248	NO	UP	5.92	34156	Cytoplasmic	Porphobilinogen deaminase	COG0181	H	Coenzyme transport and metabolism							Functional category (COG)	Key
Rru_A3571	Rrub_ATCC_11170:637827695	YP_428652		2			5	4	6	3	-10.2125	0.00152254	0.00157609	YES	DOWN	6.33	35798	Cytoplasmic	Glycerol-3-phosphate dehydrogenase (NAD(P)+)	COG0240	C	Energy production and conversion
Rru_A3572	Rrub_ATCC_11170:637827696	YP_428653	4			5				4	8.23144	0.548284	3.86373	NO	UP	5.69	10137	Unknown	YCII-related	COG2350	S	Unknown Function
Rru_A3573	Rrub_ATCC_11170:637827697	YP_428654								6	-9.09672	0.390478	1.22106	NO	DOWN	8.08	15326	Unknown	Protein of unknown function DUF589	COG2947	S	Unknown Function
Rru_A3575	Rrub_ATCC_11170:637827699	YP_428656	19	31	15	22	78	78	97	115	-98.7558	0.000581569	0.000593026	YES	DOWN	5.43	71568	Cytoplasmic	Acetate--CoA ligase	COG0365	I	Lipid transport and metabolism
Rru_A3579	Rrub_ATCC_11170:637827703	YP_428660								5	-3.49354	0.390373	1.21315	NO	DOWN	9.71	31567	Cytoplasmic Membrane	Peptidase M48, Ste24p	COG0501	O	Post translational modification and protein turnover chaperones
Rru_A3581	Rrub_ATCC_11170:637827705	YP_428662	3	5		4					21.964	0.0661138	0.0907101	NO	UP	5.1	10653	Unknown	Transcriptional coactivator/pterin dehydratase	COG2154	H	Coenzyme transport and metabolism
Rru_A3582	Rrub_ATCC_11170:637827706	YP_428663	19	12	11	16	11	9	8	8	20.3038	0.141913	0.231787	NO	UP	4.11	15321	Cytoplasmic	Protein of unknown function DUF1025	COG3824	S	Unknown Function
Rru_A3590	Rrub_ATCC_11170:637827714	YP_428671				2					1.60796	0.392435	1.71234	NO	UP	9.35	22818	Unknown	hypothetical protein	none	None	None
Rru_A3592	Rrub_ATCC_11170:637827716	YP_428673	6	5	5	11	8	5	10	7	-12.3821	0.226786	0.474763	NO	DOWN	5.42	13023	Cytoplasmic	Histidine triad (HIT) protein	COG0537	F	Nucleotide transport and metabolism
Rru_A3593	Rrub_ATCC_11170:637827717	YP_428674	3	3	2						12.7634	0.0616154	0.0832445	NO	UP	5.13	12431	Cytoplasmic	Phosphoribosyl-ATP pyrophosphohydrolase	COG0140	E	Amino acid transport and metabolism
Rru_A3594	Rrub_ATCC_11170:637827718	YP_428675	7	11	8	6	7	5	8	7	0.402173	0.905338	33.9728	NO	UP	5.87	26596	Cytoplasmic	Histidine biosynthesis protein HisF	COG0107	E	Amino acid transport and metabolism
Rru_A3595	Rrub_ATCC_11170:637827719	YP_428676	3	6	5	8					16.682	0.00952516	0.0106855	YES	UP	4.93	25064	Cytoplasmic	Phosphoribosylformimino-5-aminoimidazole carboxamide ribotide isomerase	COG0106	E	Amino acid transport and metabolism
Rru_A3596	Rrub_ATCC_11170:637827720	YP_428677	2	3		5				6	2.44987	0.727523	8.80655	NO	UP	6.15	22686	Cytoplasmic	Imidazole glycerol phosphate synthase, glutamine amidotransferase subunit	COG0118	E	Amino acid transport and metabolism
Rru_A3597	Rrub_ATCC_11170:637827721	YP_428678			8	2					10.163	0.294779	0.680712	NO	UP	5.76	22204	Cytoplasmic	Imidazoleglycerol-phosphate dehydratase	COG0131	E	Amino acid transport and metabolism
Rru_A3598	Rrub_ATCC_11170:637827722	YP_428679	72	78	80	119	13	19	47	65	218.223	0.0276543	0.0340517	YES	UP	9	17451	Unknown	Transcriptional Regulator, XRE family	COG1396	K	Transcription
Rru_A3599	Rrub_ATCC_11170:637827723	YP_428680	7	9	10	10	3		6		26.0215	0.0140891	0.0163303	YES	UP	5.72	19776	Cytoplasmic	20S proteasome, A and B subunits	COG5405	O	Post translational modification and protein turnover chaperones
Rru_A3600	Rrub_ATCC_11170:637827724	YP_428681	41	74	63	79	26	13	29	19	65.9254	0.0090584	0.0100865	YES	UP	5.6	47982	Cytoplasmic	Heat shock protein HslU	COG1220	O	Post translational modification and protein turnover chaperones
Rru_A3603	Rrub_ATCC_11170:637827727	YP_428684	20	24	21	24	6	4	10	8	46.8233	5.60329e-05	5.64087e-05	YES	UP	6.53	23513	Cytoplasmic	Protein of unknown function DUF162	COG1556	S	Unknown Function
Rru_A3605	Rrub_ATCC_11170:637827729	YP_428686				2					0.729033	0.392435	1.78498	NO	UP	8.54	51746	Cytoplasmic	Iron-sulfur cluster binding protein	COG1139	C	Energy production and conversion
Rru_A3606	Rrub_ATCC_11170:637827730	YP_428687				3					1.9142	0.391956	1.43494	NO	UP	5.22	28844	Cytoplasmic	Protein of unknown function DUF224, cysteine-rich region	COG0247	C	Energy production and conversion
Rru_A3608	Rrub_ATCC_11170:637827732	YP_428689	3	8	4		5	7		6	-6.29409	0.498939	3.04434	NO	DOWN	4.48	24174	Unknown	hypothetical protein	COG4395	S	Unknown Function
Rru_A3610	Rrub_ATCC_11170:637827734	YP_428691	3	5	3	4	16	3	17	4	-35.2321	0.155893	0.259131	NO	DOWN	4.67	17550	Cytoplasmic	protein export chaperone SecB	COG1952	U	Intracellular trafficking, secretion and vesicular transport
Rru_A3613	Rrub_ATCC_11170:637827737	YP_428694						4		3	-5.86272	0.202377	0.400221	NO	DOWN	8.59	29455	Cytoplasmic	Quinate/Shikimate 5-dehydrogenase	COG0169	E	Amino acid transport and metabolism
Rru_A3616	Rrub_ATCC_11170:637827740	YP_428697	5	10	8	7	16	8	14	19	-19.0619	0.0183699	0.0217112	YES	DOWN	5.29	37764	Cytoplasmic	Uroporphyrinogen decarboxylase HemE	COG0407	H	Coenzyme transport and metabolism
Rru_A3619	Rrub_ATCC_11170:637827743	YP_428700	8	7	4	4	6	4	6	5	-0.744407	0.708033	7.93102	NO	DOWN	5.56	46894	Cytoplasmic	transcription termination factor Rho	COG1158	K	Transcription
Rru_A3620	Rrub_ATCC_11170:637827744	YP_428701	2	3		2	2	11	4	14	-17.6191	0.116811	0.18207	NO	DOWN	6.31	33937	Cytoplasmic	Zinc-containing alcohol dehydrogenase superfamily	COG0604	C	Energy production and conversion
Rru_A3623	Rrub_ATCC_11170:637827747	YP_428704	6	4	3	2			3		24.2156	0.0431794	0.0557765	NO	UP	5.02	9990	Unknown	hypothetical protein	none	None	None
Rru_A3624	Rrub_ATCC_11170:637827748	YP_428705		2		2					1.51204	0.182083	0.315596	NO	UP	5.22	47731	Cytoplasmic	tRNA modification GTPase TrmE	COG0486	R	General function prediction
Rru_A3627	Rrub_ATCC_11170:637827751	YP_428708	2	5					2	4	0.10603	0.98013	122.598	NO	UP	8.39	29426	Cytoplasmic Membrane	Cobyrinic acid a,c-diamide synthase	COG1192	D	Cell cycle control, cell division and chromosome partitioning
Rru_A3628	Rrub_ATCC_11170:637827752	YP_428709	11	16	9	16	8	12	3	12	4.70811	0.552207	3.94697	NO	UP	5.87	35119	Cytoplasmic	ParB-like partition protein	COG1475	K	Transcription
Rru_A3630	Rrub_ATCC_11170:637827754	YP_428711				2		2			-0.9525	0.78716	12.3076	NO	DOWN	9.82	20089	Unknown	Twin-arginine translocation pathway signal	COG5468	S	Unknown Function
Rru_A3631	Rrub_ATCC_11170:637827755	YP_428712	8	8	4	3	12	14	11	15	-8.40336	0.00522723	0.00565687	YES	DOWN	5.46	95530	Cytoplasmic	Leucyl-tRNA synthetase, class Ia	COG0495	J	Translation of ribosomal structure and biogenesis
Rru_A3632	Rrub_ATCC_11170:637827756	YP_428713	18	15	13	16	13	16	20	15	-12.4989	0.144084	0.235845	NO	DOWN	9.37	21362	Unknown	hypothetical protein	none	None	None
Rru_A3634	Rrub_ATCC_11170:637827758	YP_428715	8	8	4	6	4	3	2		11.1424	0.039271	0.0501666	NO	UP	5.99	26063	Cytoplasmic	hypothetical protein	COG0325	R	General function prediction							Translation of ribosomal structure and biogenesis	j	115	106	108		j	106	108
Rru_A3635	Rrub_ATCC_11170:637827759	YP_428716								2	-2.45664	0.38943	1.04568	NO	DOWN	4.74	17799	Unknown	hypothetical protein	COG3786	S	Unknown Function
Rru_A3636	Rrub_ATCC_11170:637827760	YP_428717						6			-3.37936	0.390791	1.28354	NO	DOWN	7.82	46238	Unknown	hypothetical protein	none	None	None
Rru_A3637	Rrub_ATCC_11170:637827761	YP_428718								4	-2.13322	0.390215	1.14846	NO	DOWN	5.59	39884	Cytoplasmic	GTP cyclohydrolase II	COG0807	H	Coenzyme transport and metabolism							Post translational modification and protein turnover chaperones	o	58	53	51		o	53	51
Rru_A3640	Rrub_ATCC_11170:637827764	YP_428721	3	5	2	6	2				12.1143	0.0154014	0.0179623	YES	UP	5.05	20884	Cytoplasmic	Ham1-like protein	COG0127	F	Nucleotide transport and metabolism
Rru_A3642	Rrub_ATCC_11170:637827766	YP_428723								2	-1.16551	0.38943	1.03641	NO	DOWN	5	38183	Cytoplasmic	Negative regulator of class I heat shock protein	COG1420	K	Transcription
Rru_A3643	Rrub_ATCC_11170:637827767	YP_428724	125	72	70	86	55	50	99	98	4.77215	0.935978	46.8301	NO	UP	4.91	23835	Cytoplasmic	GrpE protein	COG0576	O	Post translational modification and protein turnover chaperones
Rru_A3645	Rrub_ATCC_11170:637827769	YP_428726		2							1.40952	0.392429	1.46163	NO	UP	4.88	26417	Cytoplasmic	Silent information regulator protein Sir2	COG0846	K	Transcription
Rru_A3647	Rrub_ATCC_11170:637827771	YP_428728	4	6	2	4	2	3			8.15955	0.124921	0.197791	NO	UP	6.85	21978	Unknown	hypothetical protein	none	None	None
Rru_A3649	Rrub_ATCC_11170:637827773	YP_428730						5	3	6	-15.6271	0.0848329	0.123266	NO	DOWN	8.07	21704	Unknown	2',5' RNA ligase	COG1514	J	Translation of ribosomal structure and biogenesis
Rru_A3650	Rrub_ATCC_11170:637827774	YP_428731	13	7	9	11	8		3	5	20.2044	0.0695218	0.0968017	NO	UP	4.87	20918	Periplasmic	Lipolytic enzyme, G-D-S-L	COG2755	E	Amino acid transport and metabolism							Cell Motility	n	64	58	42		n	58	42
Rru_A3651	Rrub_ATCC_11170:637827775	YP_428732						4		5	-8.72595	0.181603	0.312598	NO	DOWN	5.92	25293	Cytoplasmic Membrane	ABC transporter component	COG4181	Q	Secondary metabolites biosynthesis, transport and catabolism
Rru_A3654	Rrub_ATCC_11170:637827778	YP_428735	20	16	13	9	2			2	89.3025	0.00872119	0.00968232	YES	UP	4.59	11771	Unknown	Protein of unknown function DUF74	COG0393	S	Unknown Function
Rru_A3655	Rrub_ATCC_11170:637827779	YP_428736	7	9	10	8	16	9	14	11	-8.49018	0.0209757	0.0251072	YES	DOWN	5.58	55399	Cytoplasmic	Phosphoribosylaminoimidazolecarboxamide formyltransferase	COG0138	F	Nucleotide transport and metabolism
Rru_A3660	Rrub_ATCC_11170:637827784	YP_428741					2		2		-1.88149	0.182361	0.320145	NO	DOWN	7.02	46186	Cytoplasmic	tRNA and rRNA cytosine-C5-methylase	COG0144	J	Translation of ribosomal structure and biogenesis
Rru_A3662	Rrub_ATCC_11170:637827786	YP_428743	16	15	11	18	7	73	9	62	-201.875	0.257964	0.569417	NO	DOWN	6.64	12630	Unknown	hypothetical protein	none	None	None
Rru_A3663	Rrub_ATCC_11170:637827787	YP_428744					3	3			-0.887758	0.183989	0.332731	NO	DOWN	5.56	178058	Cytoplasmic Membrane	NAD-glutamate dehydrogenase	COG2902	E	Amino acid transport and metabolism
Rru_A3665	Rrub_ATCC_11170:637827789	YP_428746	6	3							2.88012	0.222454	0.460557	NO	UP	4.96	59587	Unknown	chemotaxis sensory transducer	COG0840	N	Cell Motility
Rru_A3668	Rrub_ATCC_11170:637827792	YP_428749	9	12	4	7					36.8665	0.0123893	0.0142283	YES	UP	8.79	16586	Cytoplasmic	hypothetical protein	COG2606	S	Unknown Function
Rru_A3671	Rrub_ATCC_11170:637827795	YP_428752		3							0.603109	0.391952	1.38755	NO	UP	8.85	91542	Cytoplasmic Membrane	SecD export membrane protein	COG0342,COG0341	U	Intracellular trafficking, secretion and vesicular transport
Rru_A3677	Rrub_ATCC_11170:637827801	YP_428758							2		-1.59952	0.389151	1.0071	NO	DOWN	5.31	26243	Cytoplasmic Membrane	Tripartite ATP-independent periplasmic transporter, DctQ component	COG3090	G	Carbohydrate transport and metabolism
Rru_A3678	Rrub_ATCC_11170:637827802	YP_428759	119	119	125	145	292	442	250	329	-606.685	0.0402031	0.0516209	NO	DOWN	6.13	36126	Periplasmic	TRAP dicarboxylate transporter- DctP subunit	COG1638	G	Carbohydrate transport and metabolism
Rru_A3681	Rrub_ATCC_11170:637827805	YP_428762	50	79	94	92	23	49	25	67	110.332	0.139103	0.226457	NO	UP	7.02	21196	Unknown	YceI	COG2353	S	Unknown Function							General function prediction	r	111	88	82		r	88	82
Rru_A3683	Rrub_ATCC_11170:637827807	YP_428764	3	3	3	2					10.6697	0.00345333	0.00365804	YES	UP	5.11	19762	Unknown	YceI	COG2353	S	Unknown Function
Rru_A3686	Rrub_ATCC_11170:637827810	YP_428767						2			-1.40748	0.390368	1.19094	NO	DOWN	6	37881	Cytoplasmic	Alanine dehydrogenase and pyridine nucleotide transhydrogenase	COG0686	E	Amino acid transport and metabolism
Rru_A3689	Rrub_ATCC_11170:637827813	YP_428770	8	9	6	9	3	3	7	2	17.7084	0.0374385	0.047623	YES	UP	4.93	15904	Unknown	MaoC-like dehydratase	COG2030	I	Lipid transport and metabolism
Rru_A3690	Rrub_ATCC_11170:637827814	YP_428771		3	4	3					5.8862	0.0740847	0.104414	NO	UP	5.4	35031	Cytoplasmic	Glutathione synthetase	COG0189	H	Coenzyme transport and metabolism
Rru_A3694	Rrub_ATCC_11170:637827818	YP_428775	51	43	36	42	51	37	49	31	-11.9793	0.339815	0.82401	NO	DOWN	7.86	41280	Cytoplasmic Membrane	hypothetical protein	COG0683	E	Amino acid transport and metabolism
Rru_A3695	Rrub_ATCC_11170:637827819	YP_428776					4	2		3	-3.01519	0.0714566	0.10024	NO	DOWN	5.67	72593	Cytoplasmic	Acetoacetyl-CoA synthase	COG0365	I	Lipid transport and metabolism
Rru_A3697	Rrub_ATCC_11170:637827821	YP_428778				3					2.21818	0.391956	1.42798	NO	UP	5.17	24381	Cytoplasmic	Fumarylacetoacetate (FAA) hydrolase	COG0179	Q	Secondary metabolites biosynthesis, transport and catabolism
Rru_A3698	Rrub_ATCC_11170:637827822	YP_428779	2	2		4	6	2	6	4	-10.8684	0.0395536	0.0506138	NO	DOWN	5.31	24289	Periplasmic	Outer membrane lipoprotein carrier protein LolA	COG2834	M	Cell wall membrane and envelope biogenesis
Rru_A3699	Rrub_ATCC_11170:637827823	YP_428780	3	5							1.37766	0.195894	0.375048	NO	UP	5.18	109691	Cytoplasmic Membrane	Acriflavin resistance protein	COG0841	V	Defense mechanisms
Rru_A3700	Rrub_ATCC_11170:637827824	YP_428781	6	6	8	5					12.3119	0.00696117	0.00761569	YES	UP	8.7	40097	Cytoplasmic Membrane	Secretion protein HlyD	COG0845	M	Cell wall membrane and envelope biogenesis
Rru_A3704	Rrub_ATCC_11170:637827828	YP_428785	13	10	6	7	6				16.752	0.0229951	0.0277457	YES	UP	5.06	32974	Periplasmic	Periplasmic solute binding protein	COG0803	P	Inorganic ion transport and metabolism
Rru_A3705	Rrub_ATCC_11170:637827829	YP_428786						4			-1.2318	0.390685	1.25303	NO	DOWN	7.16	88699	Cytoplasmic Membrane	Cell divisionFtsK/SpoIIIE	COG1674	D	Cell cycle control, cell division and chromosome partitioning
Rru_A3706	Rrub_ATCC_11170:637827830	YP_428787	6	6	7	7	4	9	3	5	0.00185179	0.999609	1500.41	NO	UP	8.87	49255	Cytoplasmic	Aminotransferase, class I and II	COG0436	E	Amino acid transport and metabolism
Rru_A3709	Rrub_ATCC_11170:637827833	YP_428790	10	8	14	16	21	4	15	13	-35.1469	0.525571	3.50615	NO	DOWN	4.43	7065	Unknown	Protein of unknown function DUF343	COG2835	S	Unknown Function
Rru_A3710	Rrub_ATCC_11170:637827834	YP_428791		3	2		4		3	2	-4.25812	0.351355	0.860333	NO	DOWN	4.76	23789	Cytoplasmic	Peptidase S16, lon-like	COG2802	R	General function prediction
Rru_A3711	Rrub_ATCC_11170:637827835	YP_428792	12	8	7	7	10	8	6	15	-7.09005	0.27845	0.630397	NO	DOWN	4.95	33326	Cytoplasmic	Thioredoxin-related	COG3118	O	Post translational modification and protein turnover chaperones
Rru_A3716	Rrub_ATCC_11170:637827841	YP_428797		4				4			-1.4857	0.78578	12.0353	NO	DOWN	5.61	25296	Cytoplasmic Membrane	Polysaccharide export protein	COG1596	M	Cell wall membrane and envelope biogenesis
Rru_A3725	Rrub_ATCC_11170:637827850	YP_428806			2						1.70009	0.392668	1.90743	NO	UP	9.13	25917	Unknown	ABC transporter component	COG0410	E	Amino acid transport and metabolism
Rru_A3728	Rrub_ATCC_11170:637827853	YP_428809	31	46	15	21					52.1972	0.0184282	0.0217973	YES	UP	5.37	40193	Periplasmic	Extracellular ligand-binding receptor	COG0683	E	Amino acid transport and metabolism
Rru_A3732	Rrub_ATCC_11170:637827857	YP_428813	3	6	5	8	4	3	3	6	4.60271	0.545629	3.79162	NO	UP	6.09	12978	Unknown	hypothetical protein	none	None	None
Rru_A3735	Rrub_ATCC_11170:637827860	YP_428816	6	10	6	4	3		3	11	8.46245	0.568704	4.44597	NO	UP	8.16	16458	Unknown	hypothetical protein	COG5642	S	Unknown Function
Rru_A3739	Rrub_ATCC_11170:637827864	YP_428820	5	9	7	9	6	11	4	11	-3.02108	0.44147	2.38362	NO	DOWN	9.9	57898	Cytoplasmic Membrane	hypothetical protein	none	None	None
Rru_A3741	Rrub_ATCC_11170:637827866	YP_428822						3		3	-3.63127	0.186209	0.342104	NO	DOWN	5.8	40261	Cytoplasmic	3-dehydroquinate synthase	COG0337	E	Amino acid transport and metabolism
Rru_A3744	Rrub_ATCC_11170:637827869	YP_428825	3	3			4				1.32784	0.861624	20.5285	NO	UP	4.83	16396	Cytoplasmic	Predicted signal-transduction protein containing CBS domains	COG2905	T	Signal transduction mechanisms
Rru_A3746	Rrub_ATCC_11170:637827871	YP_428827	18	25	20	27	32	73	36	71	-147.603	0.0799524	0.115061	NO	DOWN	5.9	22282	Cytoplasmic	Ribosomal protein L25	COG1825	J	Translation of ribosomal structure and biogenesis
Rru_A3747	Rrub_ATCC_11170:637827872	YP_428828	2	3				2			1.50243	0.640009	6.04185	NO	UP	9.61	25512	Cytoplasmic	Aminoacyl-tRNA hydrolase	COG0193	J	Translation of ribosomal structure and biogenesis
Rru_A3748	Rrub_ATCC_11170:637827873	YP_428829	5	13	9	8	11	8	4	5	0.39295	0.944187	59.051	NO	UP	5.01	39231	Unknown	hypothetical protein	COG0012	J	Translation of ribosomal structure and biogenesis
Rru_A3749	Rrub_ATCC_11170:637827874	YP_428830			3	2					2.47075	0.208193	0.416109	NO	UP	5.3	43675	Cytoplasmic	hypothetical protein	COG4637	R	General function prediction
Rru_A3751	Rrub_ATCC_11170:637827876	YP_428832	3	7	5	7	14	8	18	20	-20.7296	0.00942303	0.0105552	YES	DOWN	5.94	47110	Cytoplasmic	Argininosuccinate synthase	COG0137	E	Amino acid transport and metabolism
Rru_A3752	Rrub_ATCC_11170:637827877	YP_428833					15	14	8	15	-80.7672	0.00848841	0.00941692	YES	DOWN	4.61	14952	Unknown	Protein of unknown function DUF302	COG3439	S	Unknown Function
Rru_A3754	Rrub_ATCC_11170:637827879	YP_428835						3			-9.34157	0.390579	1.24736	NO	DOWN	5.56	8902	Unknown	hypothetical protein	none	None	None
Rru_A3755	Rrub_ATCC_11170:637827880	YP_428836	3	3	2						8.20506	0.0616154	0.0831697	NO	UP	5.96	20211	Cytoplasmic	Heat shock protein Hsp20	COG0071	O	Post translational modification and protein turnover chaperones
Rru_A3765	Rrub_ATCC_11170:637827890	YP_428846								4	-9.63716	0.390215	1.15071	NO	DOWN	9.03	9375	Unknown	hypothetical protein	COG0425	O	Post translational modification and protein turnover chaperones
Rru_A3766	Rrub_ATCC_11170:637827891	YP_428847	53	72	56	77	40	69	35	55	18.2273	0.817127	15.7245	NO	UP	7.8	15482	Unknown	Transcriptional Regulator, MucR family	COG4957	K	Transcription
Rru_A3767	Rrub_ATCC_11170:637827892	YP_428848	19	15	12	10	7		10	3	44.9683	0.0342607	0.0430337	YES	UP	5.65	16389	Cytoplasmic	Ferric uptake regulator (FUR) family	COG0735	P	Inorganic ion transport and metabolism
Rru_A3768	Rrub_ATCC_11170:637827893	YP_428849		4							2.58041	0.391715	1.34238	NO	UP	5.01	29734	Cytoplasmic	hypothetical protein	COG3176	R	General function prediction
Rru_A3770	Rrub_ATCC_11170:637827895	YP_428851						3			-1.68028	0.390579	1.23683	NO	DOWN	6.11	50719	Cytoplasmic	tRNA-i(6)A37 modification enzyme MiaB	COG0621	J	Translation of ribosomal structure and biogenesis
Rru_A3771	Rrub_ATCC_11170:637827896	YP_428852		2							1.06371	0.392429	1.56243	NO	UP	5.94	35561	Cytoplasmic	PhoH-like protein	COG1702	T	Signal transduction mechanisms
Rru_A3773	Rrub_ATCC_11170:637827898	YP_428854	3	2	4	2					6.5611	0.0211576	0.0253452	YES	UP	4.6	34962	Cytoplasmic Membrane	CBS domain protein	COG1253	R	General function prediction
Rru_A3776	Rrub_ATCC_11170:637827901	YP_428857	36	42	27	38	42	20	31	41	-6.70881	0.555138	4.0647	NO	DOWN	5.56	41753	Cytoplasmic	Methionine adenosyltransferase	COG0192	H	Coenzyme transport and metabolism
Rru_A3778	Rrub_ATCC_11170:637827903	YP_428859	35	41	16	11	10	6	10	6	52.9901	0.0940366	0.140307	NO	UP	5.25	24346	Cytoplasmic	Protein of unknown function DUF150	COG0779	S	Unknown Function
Rru_A3779	Rrub_ATCC_11170:637827904	YP_428860	30	34	37	39	16	10	20	15	25.016	0.00282786	0.00297034	YES	UP	4.69	57468	Cytoplasmic	NusA antitermination factor	COG0195	K	Transcription
Rru_A3780	Rrub_ATCC_11170:637827905	YP_428861	2	8		5	5		3	2	2.01159	0.73729	9.14605	NO	UP	9.77	28478	Cytoplasmic	Protein of unknown function DUF448	COG2740	K	Transcription
Rru_A3781	Rrub_ATCC_11170:637827906	YP_428862	19	28	12	20	16	13	12	36	-2.56709	0.665271	6.70183	NO	DOWN	6.93	94609	Cytoplasmic	Initiation factor 2	COG0532	J	Translation of ribosomal structure and biogenesis
Rru_A3783	Rrub_ATCC_11170:637827908	YP_428864		3	2	4		3	5	3	-2.37671	0.503155	3.0826	NO	DOWN	7.91	33085	Cytoplasmic	tRNA pseudouridine synthase B	COG0130	J	Translation of ribosomal structure and biogenesis
Rru_A3784	Rrub_ATCC_11170:637827909	YP_428865	30	53	32	40	41	28	36	30	-11.5002	0.797407	13.4484	NO	DOWN	10.05	10481	Cytoplasmic	Ribosomal protein S15	COG0184	J	Translation of ribosomal structure and biogenesis
Rru_A3785	Rrub_ATCC_11170:637827910	YP_428866	13	21	13	11	18	10	15	12	-1.74107	0.553956	3.99754	NO	DOWN	5.26	76109	Cytoplasmic	3' exoribonuclease	COG1185	J	Translation of ribosomal structure and biogenesis
Rru_A3786	Rrub_ATCC_11170:637827911	YP_428867		2						2	-0.228125	0.905243	30.8811	NO	DOWN	4.83	30116	Unknown	Glycerophosphodiester phosphodiesterase	COG0584	C	Energy production and conversion
Rru_A3787	Rrub_ATCC_11170:637827912	YP_428868		5		2		3	3	8	-3.8523	0.309288	0.728793	NO	DOWN	6.49	51374	Cytoplasmic	2-nitropropane dioxygenase, NPD	COG2070	R	General function prediction
Rru_A3789	Rrub_ATCC_11170:637827914	YP_428870		3	3	5					10.7929	0.070641	0.0987264	NO	UP	9.03	20355	Unknown	Protein of unknown function DUF1058	COG3807	S	Unknown Function
Rru_A3790	Rrub_ATCC_11170:637827915	YP_428871	6	8	10	7	10	16	15	43	-37.3272	0.130318	0.208537	NO	DOWN	6.27	36485	Cytoplasmic	Glycolate reductase	COG1052	C	Energy production and conversion
Rru_A3792	Rrub_ATCC_11170:637827917	YP_428873	2			4		4			0.11101	0.988976	247.409	NO	UP	4.67	16277	Unknown	hypothetical protein	COG2210	S	Unknown Function							Lipid transport and metabolism	i	64	45	57		i	45	57
Rru_A3793	Rrub_ATCC_11170:637827918	YP_428874		2							1.26389	0.392429	1.56658	NO	UP	5.34	28174	Cytoplasmic	molybdopterin biosynthesis protein	COG0476	H	Coenzyme transport and metabolism
Rru_A3794	Rrub_ATCC_11170:637827919	YP_428875	596	423	423	526	227	336	221	370	318.086	0.0923485	0.137107	NO	UP	5.56	35400	Unknown	Cysteine synthase	COG0031	E	Amino acid transport and metabolism
Rru_A3795	Rrub_ATCC_11170:637827920	YP_428876								2	-2.71695	0.38943	1.05132	NO	DOWN	6.85	17231	Cytoplasmic	Transcriptional Regulator, BadM/Rrf2 family	COG1959	K	Transcription
Rru_A3796	Rrub_ATCC_11170:637827921	YP_428877						4		3	-3.91309	0.202377	0.399169	NO	DOWN	7.73	43828	Cytoplasmic	DNA/pantothenate metabolism flavoprotein	COG0452	H	Coenzyme transport and metabolism
Rru_A3797	Rrub_ATCC_11170:637827922	YP_428878		2				5		2	-2.64342	0.352307	0.864073	NO	DOWN	5.79	57449	Cytoplasmic Membrane	2-polyprenylphenol 6-hydroxylase	COG0661	R	General function prediction
Rru_A3798	Rrub_ATCC_11170:637827923	YP_428879	6	10	5	4	10	7	8	9	-10.4477	0.0376315	0.0479498	YES	DOWN	9.25	30110	Cytoplasmic	Ubiquinone/menaquinone biosynthesis methyltransferase	COG2226	H	Coenzyme transport and metabolism
Rru_A3800	Rrub_ATCC_11170:637827925	YP_428881	12	17	16	12	4	4	7	6	39.839	0.0104545	0.0117986	YES	UP	8.1	16130	Unknown	hypothetical protein	none	None	None
Rru_A3801	Rrub_ATCC_11170:637827926	YP_428882	16	16	10	17	24	13	39	19	-35.9141	0.0827634	0.11968	NO	DOWN	5.15	27962	Cytoplasmic	Enoyl-CoA hydratase/isomerase	COG1024	I	Lipid transport and metabolism
Rru_A3802	Rrub_ATCC_11170:637827927	YP_428883	44	44	53	65	43	77	52	54	-141.475	0.313462	0.743296	NO	DOWN	11.85	9574	Cytoplasmic	Ribosomal protein S20p	COG0268	J	Translation of ribosomal structure and biogenesis
Rru_B0002	Rrub_ATCC_11170:637824021	YP_425038	3		2	2					16.1338	0.0689965	0.0958923	NO	UP	9.69	9149	Unknown	hypothetical protein	none	None	None
Rru_B0025	Rrub_ATCC_11170:637824044	YP_425061	21	14	27	47	30	114	37	118	-571.97	0.137017	0.221859	NO	DOWN	5.89	9192	Unknown	hypothetical protein	none	None	None
Rru_B0026	Rrub_ATCC_11170:637824045	YP_425062					8	9	8	11	-29.891	0.00206203	0.00214789	YES	DOWN	5.51	29231	Unknown	SapC	none	None	None
Rru_B0030	Rrub_ATCC_11170:637824049	YP_425066	6	14	18	21	36	21	23	18	-22.8309	0.0608381	0.0818996	NO	DOWN	4.36	48224	Extracellular	Hemolysin-type calcium-binding region	none	None	None
Rru_B0031	Rrub_ATCC_11170:637824050	YP_425067								2	-0.80443	0.38943	1.04943	NO	DOWN	6.44	56083	Cytoplasmic	hypothetical protein	none	None	None
Rru_B0032	Rrub_ATCC_11170:637824051	YP_425068			4	6	3		4	4	-3.69765	0.791795	12.7794	NO	DOWN	4.95	10674	Unknown	hypothetical protein	none	None	None
Rru_B0034	Rrub_ATCC_11170:637824053	YP_425070		3							6.85936	0.391952	1.42106	NO	UP	5.23	8255	Unknown	hypothetical protein	none	None	None
Rru_B0036	Rrub_ATCC_11170:637824055	YP_425072	7	11	11	9	8	8	3	6	3.63669	0.411777	2.09518	NO	UP	9.48	42669	Cytoplasmic	hypothetical protein	none	None	None
Rru_B0037	Rrub_ATCC_11170:637824056	YP_425073	489	462	504	539	538	456	843	680	-203.074	0.0182382	0.0215216	YES	DOWN	3.91	81435	Unknown	Hemolysin-type calcium-binding region	none	None	None
Rru_B0038	Rrub_ATCC_11170:637824057	YP_425074								7	-7.61972	0.390552	1.22897	NO	DOWN	5.11	20393	Unknown	dTDP-4-dehydrorhamnose 3,5-epimerase	COG1898	M	Cell wall membrane and envelope biogenesis
Rru_B0039	Rrub_ATCC_11170:637824058	YP_425075						2			-0.895011	0.390368	1.18853	NO	DOWN	9.34	61982	Cytoplasmic Membrane	Type I secretion system ATPase, PrtD	COG4618	R	General function prediction
Rru_B0044	Rrub_ATCC_11170:637824063	YP_425080						5		2	-2.30002	0.257884	0.567571	NO	DOWN	8.41	82082	Cytoplasmic	Glycosyl transferase, family 2	COG1216	R	General function prediction
Rru_B0045	Rrub_ATCC_11170:637824064	YP_425081	4	2	3	2	7	4	6	8	-7.07596	0.00440449	0.00471887	YES	DOWN	5.57	49753	Cytoplasmic	Phosphomannomutase	COG1109	G	Carbohydrate transport and metabolism
Rru_B0046	Rrub_ATCC_11170:637824065	YP_425082					5	2	4	3	-6.07632	0.00948859	0.0106366	YES	DOWN	5.74	53683	Cytoplasmic	Mannose-1-phosphate guanylyltransferase/mannose-6-phosphate isomerase	COG0662	G	Carbohydrate transport and metabolism
Rru_B0048	Rrub_ATCC_11170:637824067	YP_425084					2	2			-3.27276	0.183937	0.332238	NO	DOWN	5.48	32851	Cytoplasmic	Glucose-1-phosphate thymidylyltransferase, long form	COG1209	M	Cell wall membrane and envelope biogenesis
Rru_B0050	Rrub_ATCC_11170:637824069	YP_425086	4	6	4	2	5	4	2	23	-12.1562	0.356893	0.882532	NO	DOWN	5.86	38696	Cytoplasmic	dTDP-glucose 4,6-dehydratase	COG1088	M	Cell wall membrane and envelope biogenesis
